# Supplementary material for: A Revision of North American Lactura (Lepidoptera, Zygaenoidea, Lacturidae)
Source: Zookeys. 2019 May 16;846:75–116. doi: 10.3897/zookeys.846.31953 (PMC6533213; doi:10.3897/zookeys.846.31953)
Supplement: XML Treatment for Lactura pupula [file zookeys.846.31953-treatment2.xml]

<!DOCTYPE tp:taxon-treatment
  PUBLIC "-//TaxonX//DTD Taxonomic Treatment Publishing DTD v0 20100105//EN" "tax-treatment-NSO.dtd">
<tp:taxon-treatment xmlns:tp="http://www.plazi.org/taxpub"><tp:treatment-meta><kwd-group><label>Taxon classification</label><kwd><named-content xmlns:xlink="http://www.w3.org/1999/xlink" content-type="kingdom">Animalia</named-content></kwd><kwd><named-content xmlns:xlink="http://www.w3.org/1999/xlink" content-type="order">Lepidoptera</named-content></kwd><kwd><named-content xmlns:xlink="http://www.w3.org/1999/xlink" content-type="family">Lacturidae</named-content></kwd></kwd-group><mixed-citation publication-type="journal"><person-group><name><surname>Matson</surname><given-names>Tanner A.</given-names></name><name><surname>Wagner</surname><given-names>David L.</given-names></name><name><surname>Miller</surname><given-names>Scott E.</given-names></name></person-group><article-title>A Revision of North American <italic><tp:taxon-name><tp:taxon-name-part taxon-name-part-type="genus" reg="Lactura">Lactura</tp:taxon-name-part></tp:taxon-name></italic> (<tp:taxon-name><tp:taxon-name-part taxon-name-part-type="order">Lepidoptera</tp:taxon-name-part></tp:taxon-name>, <tp:taxon-name><tp:taxon-name-part taxon-name-part-type="superfamily">Zygaenoidea</tp:taxon-name-part></tp:taxon-name>, <tp:taxon-name><tp:taxon-name-part taxon-name-part-type="family">Lacturidae</tp:taxon-name-part></tp:taxon-name>)</article-title><source>Zookeys</source><day>16</day><month>5</month><year>2019</year><volume>846</volume><fpage>75</fpage><lpage>116</lpage><pub-id pub-id-type="doi">10.3897/zookeys.846.31953</pub-id></mixed-citation></tp:treatment-meta><tp:nomenclature><tp:taxon-name>
              <tp:taxon-name-part taxon-name-part-type="genus" reg="Lactura">Lactura</tp:taxon-name-part>
              <tp:taxon-name-part taxon-name-part-type="species" reg="pupula">pupula</tp:taxon-name-part>
            </tp:taxon-name><tp:taxon-authority>(Hübner)</tp:taxon-authority><xref ref-type="fig" rid="F7">Figs 22</xref><xref ref-type="fig" rid="F8">, 26</xref><xref ref-type="fig" rid="F9">, 31</xref><xref ref-type="fig" rid="F10">, 40</xref><xref ref-type="fig" rid="F11">, 44</xref><xref ref-type="fig" rid="F12">, 50</xref><xref ref-type="fig" rid="F13">, 52</xref><xref ref-type="fig" rid="F14">, 54–56</xref><xref ref-type="fig" rid="F16">, 63</xref><xref ref-type="table" rid="T1">, Table 1</xref><tp:nomenclature-citation-list><tp:nomenclature-citation><tp:taxon-name>
                  <tp:taxon-name-part taxon-name-part-type="genus" reg="Eustixis">Eustixis</tp:taxon-name-part>
                  <tp:taxon-name-part taxon-name-part-type="species" reg="pupula">pupula</tp:taxon-name-part>
                </tp:taxon-name><comment>Hübner, [1831]: 24. Type locality: Georgia, USA.  Type material: presumably lost </comment></tp:nomenclature-citation><tp:nomenclature-citation><tp:taxon-name>
                  <tp:taxon-name-part taxon-name-part-type="genus" reg="Eustixis">Eustixis</tp:taxon-name-part>
                  <tp:taxon-name-part taxon-name-part-type="species" reg="leata">leata</tp:taxon-name-part>
                </tp:taxon-name><comment>Geyer, 1832: 5. Type locality: Unknown. Type material: not examined </comment></tp:nomenclature-citation><tp:nomenclature-citation><tp:taxon-name>
                  <tp:taxon-name-part taxon-name-part-type="genus" reg="Mieza">Mieza</tp:taxon-name-part>
                  <tp:taxon-name-part taxon-name-part-type="species" reg="igninix">igninix</tp:taxon-name-part>
                </tp:taxon-name><comment><xref ref-type="bibr" rid="B43">Walker 1854</xref>: 527. Type locality: St. John’s Bluff, E. Florida, USA. Type material: not examined </comment></tp:nomenclature-citation><tp:nomenclature-citation><tp:taxon-name>
                  <tp:taxon-name-part taxon-name-part-type="genus" reg="Enaemia">Enaemia</tp:taxon-name-part>
                  <tp:taxon-name-part taxon-name-part-type="species" reg="crassivenella">crassivenella</tp:taxon-name-part>
                </tp:taxon-name><comment><xref ref-type="bibr" rid="B49">Zeller 1872</xref>: 563. Type locality: Texas, USA. Type material: not examined for this study, but seen earlier by Miller (<xref ref-type="bibr" rid="B24">Miller and Hodges 1990</xref>) </comment></tp:nomenclature-citation><tp:nomenclature-citation><tp:taxon-name>
                  <tp:taxon-name-part taxon-name-part-type="genus" reg="Enaemia">Enaemia</tp:taxon-name-part>
                  <tp:taxon-name-part taxon-name-part-type="species" reg="crassinervella">crassinervella</tp:taxon-name-part>
                </tp:taxon-name><comment>Slosson, 1896: 86; misspelling</comment></tp:nomenclature-citation></tp:nomenclature-citation-list></tp:nomenclature><tp:treatment-sec sec-type="notes" id="SECID0ED5BG"><title>Notes.</title><p><italic><tp:taxon-name><tp:taxon-name-part taxon-name-part-type="genus" reg="Lactura">Lactura</tp:taxon-name-part><tp:taxon-name-part taxon-name-part-type="species" reg="pupula">pupula</tp:taxon-name-part></tp:taxon-name></italic> was first described as <italic><tp:taxon-name><tp:taxon-name-part taxon-name-part-type="genus" reg="Eustixis">Eustixis</tp:taxon-name-part><tp:taxon-name-part taxon-name-part-type="species" reg="pupula">pupula</tp:taxon-name-part></tp:taxon-name></italic> in vol. 3 of Hübner’s Zuträge zur Sammlung exotischer Schmetterlinge (1827–1831). The original description was published subsequent to Hübner’s death, and the approximate date of description has been inferred to be 1831 (<xref ref-type="bibr" rid="B10">Heppner 1997</xref>). The original description is vague, weakly informative, and the taxonomy confusing. The type is presumably lost; however, the illustration in Hübner’s manuscript is unambiguous, and assignable to <italic><tp:taxon-name><tp:taxon-name-part taxon-name-part-type="genus" reg="Lactura">L.</tp:taxon-name-part><tp:taxon-name-part taxon-name-part-type="species" reg="pupula">pupula</tp:taxon-name-part></tp:taxon-name></italic> as recognized in this work. Years prior, <xref ref-type="bibr" rid="B14">Hübner (1823)</xref> gave the name <italic><tp:taxon-name><tp:taxon-name-part taxon-name-part-type="genus" reg="Eustixia">Eustixia</tp:taxon-name-part><tp:taxon-name-part taxon-name-part-type="species" reg="pupula">pupula</tp:taxon-name-part></tp:taxon-name></italic> to the spotted peppergrass moth, a well-known crambid. Both <italic><tp:taxon-name><tp:taxon-name-part taxon-name-part-type="genus" reg="Eustixia">Eustixia</tp:taxon-name-part><tp:taxon-name-part taxon-name-part-type="species" reg="pupula">pupula</tp:taxon-name-part></tp:taxon-name></italic> and <italic><tp:taxon-name><tp:taxon-name-part taxon-name-part-type="genus" reg="Eustixis">Eustixis</tp:taxon-name-part><tp:taxon-name-part taxon-name-part-type="species" reg="pupula">pupula</tp:taxon-name-part></tp:taxon-name></italic> were described from North America, spelled similarly, and both of their descriptions contain the Latin phrase, “<italic><tp:taxon-name><tp:taxon-name-part taxon-name-part-type="genus" reg="Phalaena">Phalaena</tp:taxon-name-part><tp:taxon-name-part taxon-name-part-type="species" reg="vera">vera</tp:taxon-name-part></tp:taxon-name></italic>, <italic><tp:taxon-name><tp:taxon-name-part taxon-name-part-type="genus" reg="Lithosia">Lithosia</tp:taxon-name-part><tp:taxon-name-part taxon-name-part-type="species" reg="geometriformis">geometriformis</tp:taxon-name-part></tp:taxon-name></italic>.” It is debated to what extent this is intentional and whether Hübner considered the two congeners. Whatever the case, <italic><tp:taxon-name><tp:taxon-name-part taxon-name-part-type="genus" reg="Eustixia">Eustixia</tp:taxon-name-part><tp:taxon-name-part taxon-name-part-type="species" reg="pupula">pupula</tp:taxon-name-part></tp:taxon-name></italic> and <italic><tp:taxon-name><tp:taxon-name-part taxon-name-part-type="genus" reg="Eustixis">Eustixis</tp:taxon-name-part><tp:taxon-name-part taxon-name-part-type="species" reg="pupula">pupula</tp:taxon-name-part></tp:taxon-name></italic> are entirely different moths (representing two different superfamilies) and each name remains available.</p><p>A few decades later <xref ref-type="bibr" rid="B43">Walker (1854)</xref>, established the generic names <italic><tp:taxon-name><tp:taxon-name-part taxon-name-part-type="genus" reg="Lactura">Lactura</tp:taxon-name-part></tp:taxon-name></italic> and <italic><tp:taxon-name><tp:taxon-name-part taxon-name-part-type="genus" reg="Mieza">Mieza</tp:taxon-name-part></tp:taxon-name></italic>. Both <italic><tp:taxon-name><tp:taxon-name-part taxon-name-part-type="genus" reg="Mieza">Mieza</tp:taxon-name-part><tp:taxon-name-part taxon-name-part-type="species" reg="igninix">igninix</tp:taxon-name-part></tp:taxon-name></italic> and <italic><tp:taxon-name><tp:taxon-name-part taxon-name-part-type="genus" reg="Eustixis">Eustixis</tp:taxon-name-part><tp:taxon-name-part taxon-name-part-type="species" reg="laeta">laeta</tp:taxon-name-part></tp:taxon-name></italic> were placed in the latter genus and considered subjective synonyms of <italic><tp:taxon-name><tp:taxon-name-part taxon-name-part-type="genus" reg="Eustixis">Eustixis</tp:taxon-name-part><tp:taxon-name-part taxon-name-part-type="species" reg="pupula">pupula</tp:taxon-name-part></tp:taxon-name></italic> (<xref ref-type="bibr" rid="B44">Walsingham 1914</xref>) (<xref ref-type="bibr" rid="B30">Nye and Fletcher 1991</xref>). In literature, <italic><tp:taxon-name><tp:taxon-name-part taxon-name-part-type="genus" reg="Eustixis">Eustixis</tp:taxon-name-part></tp:taxon-name></italic> is largely ignored, perhaps because of its near homonymy with <italic><tp:taxon-name><tp:taxon-name-part taxon-name-part-type="genus" reg="Eustixia">Eustixia</tp:taxon-name-part></tp:taxon-name></italic>; <italic><tp:taxon-name><tp:taxon-name-part taxon-name-part-type="genus" reg="Mieza">Mieza</tp:taxon-name-part></tp:taxon-name></italic> as well became infrequently used. All authors after <xref ref-type="bibr" rid="B44">Walsingham (1914)</xref> used <italic><tp:taxon-name><tp:taxon-name-part taxon-name-part-type="genus" reg="Lactura">Lactura</tp:taxon-name-part></tp:taxon-name></italic>, by reason of page priority in <xref ref-type="bibr" rid="B43">Walker (1854)</xref> and <italic><tp:taxon-name><tp:taxon-name-part taxon-name-part-type="genus" reg="Mieza">Mieza</tp:taxon-name-part></tp:taxon-name></italic> has since been suppressed (<xref ref-type="bibr" rid="B10">Heppner 1997</xref>) (<xref ref-type="bibr" rid="B16">ICZN 1999</xref>).</p><p><italic><tp:taxon-name><tp:taxon-name-part taxon-name-part-type="genus" reg="Enaemia">Enaemia</tp:taxon-name-part><tp:taxon-name-part taxon-name-part-type="species" reg="crassivenella">crassivenella</tp:taxon-name-part></tp:taxon-name></italic> (Zeller, 1872) and <italic><tp:taxon-name><tp:taxon-name-part taxon-name-part-type="genus" reg="Enaemia">Enaemia</tp:taxon-name-part><tp:taxon-name-part taxon-name-part-type="species" reg="crassinervella">crassinervella</tp:taxon-name-part></tp:taxon-name></italic> (Slosson, 1896) are both synonyms of <italic><tp:taxon-name><tp:taxon-name-part taxon-name-part-type="genus" reg="Lactura">L.</tp:taxon-name-part><tp:taxon-name-part taxon-name-part-type="species" reg="pupula">pupula</tp:taxon-name-part></tp:taxon-name></italic>—<xref ref-type="bibr" rid="B32">Slosson (1896)</xref> was undoubtedly referring to “<italic><tp:taxon-name><tp:taxon-name-part taxon-name-part-type="genus" reg="Enaemia"/><tp:taxon-name-part taxon-name-part-type="species" reg="crassivenella">crassivenella</tp:taxon-name-part></tp:taxon-name></italic>” and “<italic><tp:taxon-name><tp:taxon-name-part taxon-name-part-type="genus" reg="Enaemia"/><tp:taxon-name-part taxon-name-part-type="species" reg="crassinervella">crassinervella</tp:taxon-name-part></tp:taxon-name></italic>” was simply a lapse in spelling.</p></tp:treatment-sec><tp:treatment-sec sec-type="diagnosis" id="SECID0ELHAI"><title>Diagnosis.</title><p>Forewing pattern instantly distinguishes this species from its congeners. The most notable difference is the black streaking along the veins of the forewing, and two oblong antemedial spots and three oblong postmedial spots in the lower half of the forewing. The postmedial spots are arranged in a triangular pattern with the lower distal spot touching the inner margin. Female genitalia have 9–10 distal spirals in the ductus bursae. The larva's orange verrucae on white to orange addorsal stripes distinguishes it from all other Nearctic <italic><tp:taxon-name><tp:taxon-name-part taxon-name-part-type="genus" reg="Lactura">Lactura</tp:taxon-name-part></tp:taxon-name></italic>.</p></tp:treatment-sec><tp:treatment-sec sec-type="description" id="SECID0EYHAI"><title>Description adult</title><p>(Fig. <xref ref-type="fig" rid="F7">22</xref>). Forewing length: 9–13 mm (n = 231). <bold>Head.</bold> Light red to orange over vertex transitioning to white over frons. Labial palpus slightly porrect to straight, brick red at base and black apically, length subequal to eye diameter. Antenna filiform, 0.6 length of forewing; shiny, white above, fuscous below. <bold>Thorax.</bold> Patagium mostly white, with black basal scales forming contrasting collar behind head. Tegula with small ventral black basal patch; white medially and shiny black apically. Large medial mesothoracic and metathoracic black spots. Coxa and femur with red dorsal surface and light red to pale white ventral and lateral surfaces; procoxa with basal mixture of red and black scales; pro- and mesotibia and pro- and mesotarsus black or fuscous dorsally and fuscous red ventrally. Metatibia light red; metatarsus fuscous red. <bold>Forewing.</bold> White with black scales over veins; black scaling extending around apex and terminating about tornus; variable in thickness. Two oblong antemedial spots and three oblong postmedial spots in lower half. Postmedial spots arranged in triangular pattern with lower distal spot elongate and touching inner margin. Costal margin black along basal 1/3 of wing. Underside light red. Fringe scales light red, rarely with admixture of black scales. <bold>Hindwing.</bold> Uniformly light red to dark orange, above and below, with concolorous fringe scales. <bold>Abdomen.</bold> Dorsum and sides brick red; venter rusty white. One pair of subventral intersegmental hairpencils (consisting of 40–60 androconial scales) between A7 and A8 (Fig. <xref ref-type="fig" rid="F9">31</xref>). <bold>Male Genitalia</bold> (Fig. <xref ref-type="fig" rid="F8">26</xref>) (n = 7). Uncus strongly down-curved; basally quadrangular and medially constricted through basal third; cylindrical, tapering to apex, ending in apical spine. Valva elongate-oval, ca. 2 × longer than wide, concave along distal third of costal margin; broadly rounded at apex; lateral lobe of juxta with 20–30+ setae, similar to <italic><tp:taxon-name><tp:taxon-name-part taxon-name-part-type="genus" reg="Lactura">L.</tp:taxon-name-part><tp:taxon-name-part taxon-name-part-type="species" reg="atrolinea">atrolinea</tp:taxon-name-part></tp:taxon-name></italic>, but setae shorter and bearing less robust spiniform setae than those of other congeners. Vinculum narrow, U-shaped, subquadrangular. Aedeagus cylindrical, exceeding length of valva; base broadly rounded; apex with broad concave aperture and thumb-like process twice as long as wide. <bold>Female genitalia</bold> (Fig. <xref ref-type="fig" rid="F10">40</xref>) (n = 3). Papillae anales ca. 3.5 × times longer than broad with dorsal sclerotized rim fused with posterior apophyses. Ductus bursae with 9–11 coils, posterior two coils more open and extended than anterior coils; diameter mostly uniform; coil diameters more or less uniform with anteriormost coil slightly larger than others. Quadrate signa reduced in size compared to other species treated here; lobes fused in two of three preps. Corpus bursae without anterior accessory pouch.</p></tp:treatment-sec><tp:treatment-sec sec-type="description" id="SECID0EHJAI"><title>Description of living final instar</title><p>(Figs <xref ref-type="fig" rid="F11">44</xref>, <xref ref-type="fig" rid="F12">50</xref>). Ground color pale and mostly unpigmented to mint green, translucent below spiracles. Thin, white to orange middorsal stripe, edged with thick addorsal stripe; prominent white to orange dorsal stripe with orange verrucae that bear D1 and D2 setae; verrucae on A8 more pronounced than others. Thick black dorsolateral stripe divided by white pinstripe on T2–A8. Thick, white supraspiracular stripe best developed on T3–A8. Spiracular stripe thin and white; interrupted by light orange spiracles. The extent of orange coloration is reduced in larvae from Texas, where orange is mostly restricted to the thorax and A7-A9, and the stripe running through the dorsal verrucae is more given to white than orange.</p></tp:treatment-sec><tp:treatment-sec sec-type="distribution" id="SECID0EVJAI"><title>Distribution and biology.</title><p><italic><tp:taxon-name><tp:taxon-name-part taxon-name-part-type="genus" reg="Lactura">Lactura</tp:taxon-name-part><tp:taxon-name-part taxon-name-part-type="species" reg="pupula">pupula</tp:taxon-name-part></tp:taxon-name></italic> occurs in woodlands, thickets, scrublands, back dune and coastal strand communities, and along forest edges of central Texas northward in Midwest to Nebraska and Illinois, and eastward to South Carolina and the whole of Florida (Fig. <xref ref-type="fig" rid="F13">52</xref>). The moth flies from February to October (southward) and is often abundant during its peak flight in March and April in Florida. Southward it is multivoltine, especially in southern Florida where it flies nearly year-round (Figs <xref ref-type="fig" rid="F14">54–56</xref>). Our host plant records are from gum bully (<italic><tp:taxon-name><tp:taxon-name-part taxon-name-part-type="genus" reg="Sideroxylon">Sideroxylon</tp:taxon-name-part><tp:taxon-name-part taxon-name-part-type="species" reg="lanuginosum">lanuginosum</tp:taxon-name-part></tp:taxon-name></italic>) and tough bully (<italic><tp:taxon-name><tp:taxon-name-part taxon-name-part-type="genus" reg="Sideroxylon">Sideroxylon</tp:taxon-name-part><tp:taxon-name-part taxon-name-part-type="species" reg="tenax">tenax</tp:taxon-name-part></tp:taxon-name></italic>); <xref ref-type="bibr" rid="B18">Kimball (1965)</xref> also lists saffron plum (<italic><tp:taxon-name><tp:taxon-name-part taxon-name-part-type="genus" reg="Sideroxylon">Sideroxylon</tp:taxon-name-part><tp:taxon-name-part taxon-name-part-type="species" reg="celastrinum">celastrinum</tp:taxon-name-part></tp:taxon-name></italic>). Larvae co-occur on the same hostplants with those of <italic><tp:taxon-name><tp:taxon-name-part taxon-name-part-type="genus" reg="Lactura">L.</tp:taxon-name-part><tp:taxon-name-part taxon-name-part-type="species" reg="subfervens">subfervens</tp:taxon-name-part></tp:taxon-name></italic> over much of its range.</p><p>In central and west-central Texas, larvae show a reduction in the amount of dorsal orange maculation. A close relative of <italic><tp:taxon-name><tp:taxon-name-part taxon-name-part-type="genus" reg="Lactura">L.</tp:taxon-name-part><tp:taxon-name-part taxon-name-part-type="species" reg="pupula">pupula</tp:taxon-name-part></tp:taxon-name></italic>, based on <abbrev xmlns:xlink="http://www.w3.org/1999/xlink" xlink:title="cytochrome c oxidase subunit 1" id="ABBRID0ELMAI" xlink:type="simple">CO1</abbrev> data in <abbrev xmlns:xlink="http://www.w3.org/1999/xlink" xlink:title="Barcode of Life Project" id="ABBRID0EPMAI" xlink:type="simple">BOLD</abbrev> (<abbrev xmlns:xlink="http://www.w3.org/1999/xlink" xlink:title="Barcode of Life Project" id="ABBRID0ETMAI" xlink:type="simple">BOLD</abbrev>: ACN5528), occurs in Tamaulipas, Mexico. It would be worthwhile to do more sampling in south Texas and northern Tamaulipas to better delineate the ranges of the two moths. <italic><tp:taxon-name><tp:taxon-name-part taxon-name-part-type="genus" reg="Lactura">Lactura</tp:taxon-name-part><tp:taxon-name-part taxon-name-part-type="species" reg="pupula">pupula</tp:taxon-name-part></tp:taxon-name></italic> is rapidly expanding its range westward in Texas. In 2019, the first records of adults were made in Austin (Travis County), Boerne (Kendall County), and Camp Wood (Edwards County)—all at sites that have been regularly sampled over the past decade. Larvae were found in great numbers in the first two of these counties in April of this year.</p></tp:treatment-sec><tp:treatment-sec><!--Section generated to contain objects referenced in tp:taxon-treatment.--><fig id="F7" position="float" orientation="portrait"><label>Figures 15–22.</label><caption><p>Adult <italic><tp:taxon-name><tp:taxon-name-part taxon-name-part-type="genus" reg="Lactura">Lactura</tp:taxon-name-part></tp:taxon-name></italic>. <bold>15</bold><italic><tp:taxon-name><tp:taxon-name-part taxon-name-part-type="genus" reg="Lactura">Lactura</tp:taxon-name-part><tp:taxon-name-part taxon-name-part-type="species" reg="subfervens">subfervens</tp:taxon-name-part></tp:taxon-name></italic> (heavy maculation), TX: Kaufman Co., Becker, 18 February 2011, J. McDermott coll., <abbrev xmlns:xlink="http://www.w3.org/1999/xlink" xlink:title="cytochrome c oxidase subunit 1" id="ABBRID0EN2AI" xlink:type="simple">CO1</abbrev> Barcode DLW-000111 <bold>16</bold><italic><tp:taxon-name><tp:taxon-name-part taxon-name-part-type="genus" reg="Lactura">Lactura</tp:taxon-name-part><tp:taxon-name-part taxon-name-part-type="species" reg="subfervens">subfervens</tp:taxon-name-part></tp:taxon-name></italic> (light maculation), TX: Harrison Co., Caddo Lake St. Pk., 14 June 1998, E. Knudson coll., <abbrev xmlns:xlink="http://www.w3.org/1999/xlink" xlink:title="cytochrome c oxidase subunit 1" id="ABBRID0E52AI" xlink:type="simple">CO1</abbrev> Barcode DLW-000509 <bold>17</bold><italic><tp:taxon-name><tp:taxon-name-part taxon-name-part-type="genus" reg="Lactura">Lactura</tp:taxon-name-part><tp:taxon-name-part taxon-name-part-type="species" reg="subfervens">subfervens</tp:taxon-name-part><tp:taxon-name-part taxon-name-part-type="subspecies" reg="sapeloensis">sapeloensis</tp:taxon-name-part></tp:taxon-name></italic>, FL: Marion Co., Hopkins Prairie (<named-content xmlns:xlink="http://www.w3.org/1999/xlink" content-type="dwc:verbatimCoordinates" xlink:type="simple"><named-content content-type="geo-json" specific-use="{&#34;type&#34;:&#34;Point&#34;,&#34;coordinates&#34;:[-81.692000,29.275000]}" id="NCID0EW3AI" xlink:type="simple">29.275N, 81.692W</named-content></named-content>), 18 March 2013, J. Vargo coll <bold>18</bold><italic><tp:taxon-name><tp:taxon-name-part taxon-name-part-type="genus" reg="Lactura">Lactura</tp:taxon-name-part><tp:taxon-name-part taxon-name-part-type="species" reg="atrolinea">atrolinea</tp:taxon-name-part></tp:taxon-name></italic>, TX: Cameron Co., Sabal Palm Grove Sanctuary, 16–17 November 1998, E. Knudson coll., genitalia slide #TAM-2017-015, <abbrev xmlns:xlink="http://www.w3.org/1999/xlink" xlink:title="cytochrome c oxidase subunit 1" id="ABBRID0EI4AI" xlink:type="simple">CO1</abbrev> Barcode DLW-000510 <bold>19</bold><italic><tp:taxon-name><tp:taxon-name-part taxon-name-part-type="genus" reg="Lactura">Lactura</tp:taxon-name-part><tp:taxon-name-part taxon-name-part-type="species" reg="rubritegula">rubritegula</tp:taxon-name-part></tp:taxon-name></italic> [HOLOTYPE], TX: Kendall Co., Boerne, D. Cain Home (<named-content xmlns:xlink="http://www.w3.org/1999/xlink" content-type="dwc:verbatimCoordinates" xlink:type="simple"><named-content content-type="geo-json" specific-use="{&#34;type&#34;:&#34;Point&#34;,&#34;coordinates&#34;:[-98.614167,29.880833]}" id="NCID0E34AI" xlink:type="simple">29°52'51"N, 98°36'51"W</named-content></named-content>), 27 April 2015, David Wagner &amp; Delmar Cain colls., genitalia slide #TAM-2017-002, <abbrev xmlns:xlink="http://www.w3.org/1999/xlink" xlink:title="cytochrome c oxidase subunit 1" id="ABBRID0EB5AI" xlink:type="simple">CO1</abbrev> Barcode DLW-000816 <bold>20</bold><italic><tp:taxon-name><tp:taxon-name-part taxon-name-part-type="genus" reg="Lactura">Lactura</tp:taxon-name-part><tp:taxon-name-part taxon-name-part-type="species" reg="basistriga">basistriga</tp:taxon-name-part></tp:taxon-name></italic>, TX: Cameron Co., Sabal Palm Grove (<named-content xmlns:xlink="http://www.w3.org/1999/xlink" content-type="dwc:verbatimCoordinates" xlink:type="simple"><named-content content-type="geo-json" specific-use="{&#34;type&#34;:&#34;Point&#34;,&#34;coordinates&#34;:[-97.417722,25.852500]}" id="NCID0EV5AI" xlink:type="simple">25°51'9"N, 97°25'3.8"W</named-content></named-content>), BBN15#27a, larva collected 25 April 2015, emerged 21 May 2015, Berry Nall coll., host: <italic><tp:taxon-name><tp:taxon-name-part taxon-name-part-type="genus" reg="Sideroxylon">Sideroxylon</tp:taxon-name-part><tp:taxon-name-part taxon-name-part-type="species" reg="celastrinum">celastrinum</tp:taxon-name-part></tp:taxon-name></italic>, genitalia slide #TAM-2017-005 <bold>21</bold><italic><tp:taxon-name><tp:taxon-name-part taxon-name-part-type="genus" reg="Lactura">Lactura</tp:taxon-name-part><tp:taxon-name-part taxon-name-part-type="species" reg="nalli">nalli</tp:taxon-name-part></tp:taxon-name></italic> [PARATYPE], TX: Starr Co., Falcon Heights (<named-content xmlns:xlink="http://www.w3.org/1999/xlink" content-type="dwc:verbatimCoordinates" xlink:type="simple"><named-content content-type="geo-json" specific-use="{&#34;type&#34;:&#34;Point&#34;,&#34;coordinates&#34;:[-99.122000,26.558500]}" id="NCID0EV6AI" xlink:type="simple">26.5585N, 99.1220W</named-content></named-content>), 19 March 2018, Berry Nall coll <bold>22</bold><italic><tp:taxon-name><tp:taxon-name-part taxon-name-part-type="genus" reg="Lactura">Lactura</tp:taxon-name-part><tp:taxon-name-part taxon-name-part-type="species" reg="pupula">pupula</tp:taxon-name-part></tp:taxon-name></italic>, FL: Nassau Co., Fort Clinch State Park, Ft. Clinch Fernandina Beach, DLW Lot: 2014D136, larva: 28 April 2014, emerged: 22 May 2014, host: <italic><tp:taxon-name><tp:taxon-name-part taxon-name-part-type="genus" reg="Sideroxlon">Sideroxlon</tp:taxon-name-part><tp:taxon-name-part taxon-name-part-type="species" reg="tenax">tenax</tp:taxon-name-part></tp:taxon-name></italic>, Richard Owen coll.</p></caption><graphic xmlns:xlink="http://www.w3.org/1999/xlink" xlink:href="zookeys-846-075-g007.jpg" position="float" orientation="portrait" xlink:type="simple" id="oo_302164.jpg"/></fig><fig id="F8" position="float" orientation="portrait"><label>Figures 23–30.</label><caption><p>Male genitalia. <bold>23</bold><italic><tp:taxon-name><tp:taxon-name-part taxon-name-part-type="genus" reg="Lactura">Lactura</tp:taxon-name-part><tp:taxon-name-part taxon-name-part-type="species" reg="nalli">nalli</tp:taxon-name-part></tp:taxon-name></italic> [PARATYPE], TX: Starr Co., Falcon Heights (<named-content xmlns:xlink="http://www.w3.org/1999/xlink" content-type="dwc:verbatimCoordinates" xlink:type="simple"><named-content content-type="geo-json" specific-use="{&#34;type&#34;:&#34;Point&#34;,&#34;coordinates&#34;:[-99.105900,26.533700]}" id="NCID0EPBBI" xlink:type="simple">26.5337N, 99.1059W</named-content></named-content>), larva: 30 March 2014, pupated: 05 May 2014, emerged: 06 November 2014, host: <italic><tp:taxon-name><tp:taxon-name-part taxon-name-part-type="genus" reg="Sideroxylon">Sideroxylon</tp:taxon-name-part><tp:taxon-name-part taxon-name-part-type="species" reg="celestrinum">celestrinum</tp:taxon-name-part></tp:taxon-name></italic>, Berry Nall coll., BBN14#06c, genitalia slide #TAM-2017-014, <abbrev xmlns:xlink="http://www.w3.org/1999/xlink" xlink:title="cytochrome c oxidase subunit 1" id="ABBRID0E6BBI" xlink:type="simple">CO1</abbrev> Barcode DLW-000486 <bold>24</bold><italic><tp:taxon-name><tp:taxon-name-part taxon-name-part-type="genus" reg="Lactura">Lactura</tp:taxon-name-part><tp:taxon-name-part taxon-name-part-type="species" reg="subfervens">subfervens</tp:taxon-name-part><tp:taxon-name-part taxon-name-part-type="subspecies" reg="sapeloensis">sapeloensis</tp:taxon-name-part></tp:taxon-name></italic> [PARATYPE], GA: McIntosh Co., Sapelo Island, Lighthouse Rd. Salt marsh edge habitat (<named-content xmlns:xlink="http://www.w3.org/1999/xlink" content-type="dwc:verbatimCoordinates" xlink:type="simple"><named-content content-type="geo-json" specific-use="{&#34;type&#34;:&#34;Point&#34;,&#34;coordinates&#34;:[-81.281944,31.390472]}" id="NCID0EXCBI" xlink:type="simple">31°23'25.7"N, 81°16'55"W</named-content></named-content>), 11–12 March 2016, James Adams and Brian Scholtens colls., genitalia slide #TAM-2017-018, Voucher Code TAM0010 <bold>25</bold><italic><tp:taxon-name><tp:taxon-name-part taxon-name-part-type="genus" reg="Lactura">Lactura</tp:taxon-name-part><tp:taxon-name-part taxon-name-part-type="species" reg="atrolinea">atrolinea</tp:taxon-name-part></tp:taxon-name></italic>, TX: Cameron Co., Sabal Palm Grove Sanctuary, 16–17 November 1998, E. Knudson coll., genitalia slide #TAM-2017-015, <abbrev xmlns:xlink="http://www.w3.org/1999/xlink" xlink:title="cytochrome c oxidase subunit 1" id="ABBRID0EJDBI" xlink:type="simple">CO1</abbrev> Barcode DLW-000510 <bold>26</bold><italic><tp:taxon-name><tp:taxon-name-part taxon-name-part-type="genus" reg="Lactura">Lactura</tp:taxon-name-part><tp:taxon-name-part taxon-name-part-type="species" reg="pupula">pupula</tp:taxon-name-part></tp:taxon-name></italic>, FL: Nassau Co., Fort Clinch St. Pk. Ferdinanda Beach, larva: 28 April 2014, emerged: 24 May 2014, host: <italic><tp:taxon-name><tp:taxon-name-part taxon-name-part-type="genus" reg="Sideroxylon">Sideroxylon</tp:taxon-name-part><tp:taxon-name-part taxon-name-part-type="species" reg="tenax">tenax</tp:taxon-name-part></tp:taxon-name></italic>, Richard Owen coll., DLW Lot: 2014D136, Genitalia slide #TAM-2017-016, <abbrev xmlns:xlink="http://www.w3.org/1999/xlink" xlink:title="cytochrome c oxidase subunit 1" id="ABBRID0EFEBI" xlink:type="simple">CO1</abbrev> Barcode DLW-000282, Voucher Code TAM0009 <bold>27</bold><italic><tp:taxon-name><tp:taxon-name-part taxon-name-part-type="genus" reg="Lactura">Lactura</tp:taxon-name-part><tp:taxon-name-part taxon-name-part-type="species" reg="subfervens">subfervens</tp:taxon-name-part></tp:taxon-name></italic>, TX: Uvalde Co., Neil’s Lodges, Rio Frio, larva: 17 April 2014, emerged: 16 April 2015, host: <italic><tp:taxon-name><tp:taxon-name-part taxon-name-part-type="genus" reg="Sideroxylon">Sideroxylon</tp:taxon-name-part><tp:taxon-name-part taxon-name-part-type="species" reg="lanuginosum">lanuginosum</tp:taxon-name-part></tp:taxon-name></italic>, David L. Wagner coll., DLW Lot: 2014D45, genitalia slide #TAM-2017-019, Voucher Code TAM0007 <bold>28</bold><italic><tp:taxon-name><tp:taxon-name-part taxon-name-part-type="genus" reg="Lactura">Lactura</tp:taxon-name-part><tp:taxon-name-part taxon-name-part-type="species" reg="basistriga">basistriga</tp:taxon-name-part></tp:taxon-name></italic>, TX: Hidalgo Co., Bentsen St. Pk., 30 April 1995, E. Knudson coll., genitalia slide #TAM-2017-003, <abbrev xmlns:xlink="http://www.w3.org/1999/xlink" xlink:title="cytochrome c oxidase subunit 1" id="ABBRID0EOFBI" xlink:type="simple">CO1</abbrev> Barcode DLW-000513 <bold>29</bold><italic><tp:taxon-name><tp:taxon-name-part taxon-name-part-type="genus" reg="Lactura">Lactura</tp:taxon-name-part><tp:taxon-name-part taxon-name-part-type="species" reg="rubritegula">rubritegula</tp:taxon-name-part></tp:taxon-name></italic> [PARATYPE], TX: Kendall Co., Boerne (<named-content xmlns:xlink="http://www.w3.org/1999/xlink" content-type="dwc:verbatimCoordinates" xlink:type="simple"><named-content content-type="geo-json" specific-use="{&#34;type&#34;:&#34;Point&#34;,&#34;coordinates&#34;:[-98.613889,29.880833]}" id="NCID0ECGBI" xlink:type="simple">29°52'51"N, 98°36'50"W</named-content></named-content>), 27 April 2015, David Wagner and Delmar Cain colls., genitalia slide #TAM-2017-004 <bold>30</bold><italic><tp:taxon-name><tp:taxon-name-part taxon-name-part-type="genus" reg="Lactura">Lactura</tp:taxon-name-part><tp:taxon-name-part taxon-name-part-type="species" reg="rubritegula">rubritegula</tp:taxon-name-part></tp:taxon-name></italic> [HOLOTYPE], TX: Kendall Co., Boerne, D. Cain Home (<named-content xmlns:xlink="http://www.w3.org/1999/xlink" content-type="dwc:verbatimCoordinates" xlink:type="simple"><named-content content-type="geo-json" specific-use="{&#34;type&#34;:&#34;Point&#34;,&#34;coordinates&#34;:[-98.614167,29.880833]}" id="NCID0EXGBI" xlink:type="simple">29°52'51N, 98°36'51"W</named-content></named-content>), 27 April 2015, David Wagner &amp; Delmar Cain colls., genitalia slide #TAM-2017-002, <abbrev xmlns:xlink="http://www.w3.org/1999/xlink" xlink:title="cytochrome c oxidase subunit 1" id="ABBRID0E3GBI" xlink:type="simple">CO1</abbrev> Barcode DLW-000816. Scale bar: 1mm. Dissections and images prepared by Tony Thomas.</p></caption><graphic xmlns:xlink="http://www.w3.org/1999/xlink" xlink:href="zookeys-846-075-g008.jpg" position="float" orientation="portrait" xlink:type="simple" id="oo_302165.jpg"/></fig><fig id="F9" position="float" orientation="portrait"><label>Figures 31–36.</label><caption><p>Male abdomens with scent-emitting androconial structures. <bold>31</bold><italic><tp:taxon-name><tp:taxon-name-part taxon-name-part-type="genus" reg="Lactura">Lactura</tp:taxon-name-part><tp:taxon-name-part taxon-name-part-type="species" reg="pupula">pupula</tp:taxon-name-part></tp:taxon-name></italic>, FL: Nassau Co., Fort Clinch St. Pk. Ferdinanda Beach, DLW Lot: 2014D136, larva: 28 April 2014, emerged: 24 May 2014, host: <italic><tp:taxon-name><tp:taxon-name-part taxon-name-part-type="genus" reg="Sideroxylon">Sideroxylon</tp:taxon-name-part><tp:taxon-name-part taxon-name-part-type="species" reg="tenax">tenax</tp:taxon-name-part></tp:taxon-name></italic>, Richard Owen coll., Genitalia slide # TAM-2017-016, <abbrev xmlns:xlink="http://www.w3.org/1999/xlink" xlink:title="cytochrome c oxidase subunit 1" id="ABBRID0ELYBI" xlink:type="simple">CO1</abbrev> Barcode DLW-000282, Voucher Code TAM0009 <bold>32</bold><italic><tp:taxon-name><tp:taxon-name-part taxon-name-part-type="genus" reg="Lactura">Lactura</tp:taxon-name-part><tp:taxon-name-part taxon-name-part-type="species" reg="atrolinea">atrolinea</tp:taxon-name-part></tp:taxon-name></italic>, TX: Cameron Co., Sabal Palm Sanctuary (<named-content xmlns:xlink="http://www.w3.org/1999/xlink" content-type="dwc:verbatimCoordinates" xlink:type="simple"><named-content content-type="geo-json" specific-use="{&#34;type&#34;:&#34;Point&#34;,&#34;coordinates&#34;:[-97.416944,25.850833]}" id="NCID0E6YBI" xlink:type="simple">25°51'3"N, 97°25'1"W</named-content></named-content>), ex-ova: female 25 November 2014, DLW Lot: 2014L121b, emerged: 17 February 2015, host: <italic><tp:taxon-name><tp:taxon-name-part taxon-name-part-type="genus" reg="Sideroxylon">Sideroxylon</tp:taxon-name-part><tp:taxon-name-part taxon-name-part-type="species" reg="celastrinum">celastrinum</tp:taxon-name-part></tp:taxon-name></italic>, genitalia slide #TAM-2017-006, Voucher Code TAM0008. <bold>33</bold><italic><tp:taxon-name><tp:taxon-name-part taxon-name-part-type="genus" reg="Lactura">Lactura</tp:taxon-name-part><tp:taxon-name-part taxon-name-part-type="species" reg="subfervens">subfervens</tp:taxon-name-part><tp:taxon-name-part taxon-name-part-type="subspecies" reg="sapeloensis">sapeloensis</tp:taxon-name-part></tp:taxon-name></italic> [PARATYPE], GA: McIntosh Co., Sapelo Island, Lighthouse Rd. salt marsh edge habitat (<named-content xmlns:xlink="http://www.w3.org/1999/xlink" content-type="dwc:verbatimCoordinates" xlink:type="simple"><named-content content-type="geo-json" specific-use="{&#34;type&#34;:&#34;Point&#34;,&#34;coordinates&#34;:[-81.281944,31.390472]}" id="NCID0ED1BI" xlink:type="simple">31°23'25.7"N, 81°16'55"W</named-content></named-content>), 11–12 March 2016, James Adams and Brian Scholtens coll., genitalia slide #TAM-2017-018, Voucher Code TAM0010 <bold>34</bold><italic><tp:taxon-name><tp:taxon-name-part taxon-name-part-type="genus" reg="Lactura">Lactura</tp:taxon-name-part><tp:taxon-name-part taxon-name-part-type="species" reg="nalli">nalli</tp:taxon-name-part></tp:taxon-name></italic> [PARATYPE], TX: Starr Co., Falcon Heights (<named-content xmlns:xlink="http://www.w3.org/1999/xlink" content-type="dwc:verbatimCoordinates" xlink:type="simple"><named-content content-type="geo-json" specific-use="{&#34;type&#34;:&#34;Point&#34;,&#34;coordinates&#34;:[-99.105900,26.533700]}" id="NCID0EY1BI" xlink:type="simple">26.5337N, 99.1059W</named-content></named-content>), larva: 30 March 2014, pupated: 05 May 2014, emerged: 06 November 2014, host: <italic><tp:taxon-name><tp:taxon-name-part taxon-name-part-type="genus" reg="Sideroxylon">Sideroxylon</tp:taxon-name-part><tp:taxon-name-part taxon-name-part-type="species" reg="celastrinum">celastrinum</tp:taxon-name-part></tp:taxon-name></italic>, Berry Nall coll., BBN14#06c, genitalia slide #TAM-2017-014, <abbrev xmlns:xlink="http://www.w3.org/1999/xlink" xlink:title="cytochrome c oxidase subunit 1" id="ABBRID0EI2BI" xlink:type="simple">CO1</abbrev> Barcode DLW-000486 <bold>35</bold><italic><tp:taxon-name><tp:taxon-name-part taxon-name-part-type="genus" reg="Lactura">Lactura</tp:taxon-name-part><tp:taxon-name-part taxon-name-part-type="species" reg="atrolinea">atrolinea</tp:taxon-name-part></tp:taxon-name></italic>, TX: Cameron Co., Audubon Sabal Palm Grove Sanctuary, 16–17 November 1998, E. Knudson coll., genitalia slide # TAM-2017-015, <abbrev xmlns:xlink="http://www.w3.org/1999/xlink" xlink:title="cytochrome c oxidase subunit 1" id="ABBRID0EZ2BI" xlink:type="simple">CO1</abbrev> Barcode DLW-000510 <bold>36</bold><italic><tp:taxon-name><tp:taxon-name-part taxon-name-part-type="genus" reg="Lactura">Lactura</tp:taxon-name-part><tp:taxon-name-part taxon-name-part-type="species" reg="subfervens">subfervens</tp:taxon-name-part><tp:taxon-name-part taxon-name-part-type="subspecies" reg="sapeloensis">sapeloensis</tp:taxon-name-part></tp:taxon-name></italic>, see 33 above. Dissections and images prepared by Tony Thomas.</p></caption><graphic xmlns:xlink="http://www.w3.org/1999/xlink" xlink:href="zookeys-846-075-g009.jpg" position="float" orientation="portrait" xlink:type="simple" id="oo_302166.jpg"/></fig><fig id="F10" position="float" orientation="portrait"><label>Figures 37–43.</label><caption><p>Female genitalia. <bold>37</bold><italic><tp:taxon-name><tp:taxon-name-part taxon-name-part-type="genus" reg="Lactura">Lactura</tp:taxon-name-part><tp:taxon-name-part taxon-name-part-type="species" reg="basistriga">basistriga</tp:taxon-name-part></tp:taxon-name></italic>, TX: Cameron Co., Sabal Palm Sanctuary (<named-content xmlns:xlink="http://www.w3.org/1999/xlink" content-type="dwc:verbatimCoordinates" xlink:type="simple"><named-content content-type="geo-json" specific-use="{&#34;type&#34;:&#34;Point&#34;,&#34;coordinates&#34;:[-97.417722,25.852500]}" id="NCID0EL4BI" xlink:type="simple">25°51'9"N, 97°25'3.8"W</named-content></named-content>), larva: 25 April 2015, pupated: 29 April 2015, emerged: 21 May 2015, host: <italic><tp:taxon-name><tp:taxon-name-part taxon-name-part-type="genus" reg="Sideroxylon">Sideroxylon</tp:taxon-name-part><tp:taxon-name-part taxon-name-part-type="species" reg="celestrinum">celestrinum</tp:taxon-name-part></tp:taxon-name></italic>, Berry Nall coll., BBN15#27a, genitalia slide #TAM-2017-005, Voucher Code TAM0005 <bold>38</bold><italic><tp:taxon-name><tp:taxon-name-part taxon-name-part-type="genus" reg="Lactura">Lactura</tp:taxon-name-part><tp:taxon-name-part taxon-name-part-type="species" reg="nalli">nalli</tp:taxon-name-part></tp:taxon-name></italic> [PARATYPE], TX: Starr Co., Falcon Heights (<named-content xmlns:xlink="http://www.w3.org/1999/xlink" content-type="dwc:verbatimCoordinates" xlink:type="simple"><named-content content-type="geo-json" specific-use="{&#34;type&#34;:&#34;Point&#34;,&#34;coordinates&#34;:[-99.105900,26.533700]}" id="NCID0EL5BI" xlink:type="simple">26.5337N, 99.1059W</named-content></named-content>), genitalia slide #TAM-2017-013, <abbrev xmlns:xlink="http://www.w3.org/1999/xlink" xlink:title="cytochrome c oxidase subunit 1" id="ABBRID0EQ5BI" xlink:type="simple">CO1</abbrev> Barcode DLW-000569 <bold>39</bold><italic><tp:taxon-name><tp:taxon-name-part taxon-name-part-type="genus" reg="Lactura">Lactura</tp:taxon-name-part><tp:taxon-name-part taxon-name-part-type="species" reg="atrolinea">atrolinea</tp:taxon-name-part></tp:taxon-name></italic>, TX: Cameron Co., Sabal Palm Sanctuary (<named-content xmlns:xlink="http://www.w3.org/1999/xlink" content-type="dwc:verbatimCoordinates" xlink:type="simple"><named-content content-type="geo-json" specific-use="{&#34;type&#34;:&#34;Point&#34;,&#34;coordinates&#34;:[-97.416944,25.850833]}" id="NCID0EE6BI" xlink:type="simple">25°51'3"N, 97°25'1"W</named-content></named-content>), 25 November 2014, David L. Wagner coll., genitalia slide #TAM-2017-007 <bold>40</bold><italic><tp:taxon-name><tp:taxon-name-part taxon-name-part-type="genus" reg="Lactura">Lactura</tp:taxon-name-part><tp:taxon-name-part taxon-name-part-type="species" reg="pupula">pupula</tp:taxon-name-part></tp:taxon-name></italic>, FL: Duval Co., Little Talbot State Park, 24 March 2007, B.D. Williams coll., genitalia slide #TAM-2017-011 <bold>41</bold><italic><tp:taxon-name><tp:taxon-name-part taxon-name-part-type="genus" reg="Lactura">Lactura</tp:taxon-name-part><tp:taxon-name-part taxon-name-part-type="species" reg="rubritegula">rubritegula</tp:taxon-name-part></tp:taxon-name></italic> [PARATYPE], TX: Kendall Co., Boerne (<named-content xmlns:xlink="http://www.w3.org/1999/xlink" content-type="dwc:verbatimCoordinates" xlink:type="simple"><named-content content-type="geo-json" specific-use="{&#34;type&#34;:&#34;Point&#34;,&#34;coordinates&#34;:[-98.614167,29.880833]}" id="NCID0EGACI" xlink:type="simple">29°52'51"N, 98°36'51"W</named-content></named-content>), 27 April 2015, David L. Wagner coll., ♀ DLW 2015D60.2b, genitalia slide #TAM-2017-001 <bold>42</bold><italic><tp:taxon-name><tp:taxon-name-part taxon-name-part-type="genus" reg="Lactura">Lactura</tp:taxon-name-part><tp:taxon-name-part taxon-name-part-type="species" reg="subfervens">subfervens</tp:taxon-name-part></tp:taxon-name></italic>, TX: Comal Co., New Braunfells off Huaco Sprgs, Loop Road, 24 March 1995, genitalia slide #TAM-2017-009 <bold>43</bold><italic><tp:taxon-name><tp:taxon-name-part taxon-name-part-type="genus" reg="Lactura">Lactura</tp:taxon-name-part><tp:taxon-name-part taxon-name-part-type="species" reg="subfervens">subfervens</tp:taxon-name-part><tp:taxon-name-part taxon-name-part-type="subspecies" reg="sapeloensis">sapeloensis</tp:taxon-name-part></tp:taxon-name></italic> [PARATYPE], GA: McIntosh Co., Sapelo Island, Lighthouse Rd. salt marsh edge habitat (<named-content xmlns:xlink="http://www.w3.org/1999/xlink" content-type="dwc:verbatimCoordinates" xlink:type="simple"><named-content content-type="geo-json" specific-use="{&#34;type&#34;:&#34;Point&#34;,&#34;coordinates&#34;:[-81.281944,31.390472]}" id="NCID0EMBCI" xlink:type="simple">31°23'25.7"N, 81°16'55"W</named-content></named-content>), 11–12 March 2016, James Adams and Brian Scholtens colls., genitalia slide #TAM-2017-017, <abbrev xmlns:xlink="http://www.w3.org/1999/xlink" xlink:title="cytochrome c oxidase subunit 1" id="ABBRID0ERBCI" xlink:type="simple">CO1</abbrev> Barcode DLW-000770, Voucher Code TAM0003. Scale bar: 2 mm. Dissections and images prepared by Tony Thomas.</p></caption><graphic xmlns:xlink="http://www.w3.org/1999/xlink" xlink:href="zookeys-846-075-g010.jpg" position="float" orientation="portrait" xlink:type="simple" id="oo_302167.jpg"/></fig><fig id="F11" position="float" orientation="portrait"><label>Figures 44–49.</label><caption><p><italic><tp:taxon-name><tp:taxon-name-part taxon-name-part-type="genus" reg="Lactura">Lactura</tp:taxon-name-part></tp:taxon-name></italic> last instars. <bold>44</bold><italic><tp:taxon-name><tp:taxon-name-part taxon-name-part-type="genus" reg="Lactura">Lactura</tp:taxon-name-part><tp:taxon-name-part taxon-name-part-type="species" reg="pupula">pupula</tp:taxon-name-part></tp:taxon-name></italic><bold>45</bold><italic><tp:taxon-name><tp:taxon-name-part taxon-name-part-type="genus" reg="Lactura">Lactura</tp:taxon-name-part><tp:taxon-name-part taxon-name-part-type="species" reg="subfervens">subfervens</tp:taxon-name-part></tp:taxon-name></italic><bold>46</bold><italic><tp:taxon-name><tp:taxon-name-part taxon-name-part-type="genus" reg="Lactura">Lactura</tp:taxon-name-part><tp:taxon-name-part taxon-name-part-type="species" reg="rubritegula">rubritegula</tp:taxon-name-part></tp:taxon-name></italic><bold>47</bold><italic><tp:taxon-name><tp:taxon-name-part taxon-name-part-type="genus" reg="Lactura">Lactura</tp:taxon-name-part><tp:taxon-name-part taxon-name-part-type="species" reg="atrolinea">atrolinea</tp:taxon-name-part></tp:taxon-name></italic><bold>48</bold><italic><tp:taxon-name><tp:taxon-name-part taxon-name-part-type="genus" reg="Lactura">Lactura</tp:taxon-name-part><tp:taxon-name-part taxon-name-part-type="species" reg="nalli">nalli</tp:taxon-name-part></tp:taxon-name></italic><bold>49</bold><italic><tp:taxon-name><tp:taxon-name-part taxon-name-part-type="genus" reg="Lactura">Lactura</tp:taxon-name-part><tp:taxon-name-part taxon-name-part-type="species" reg="basistriga">basistriga</tp:taxon-name-part></tp:taxon-name></italic>.</p></caption><graphic xmlns:xlink="http://www.w3.org/1999/xlink" xlink:href="zookeys-846-075-g011.jpg" position="float" orientation="portrait" xlink:type="simple" id="oo_302168.jpg"/></fig><fig id="F12" position="float" orientation="portrait"><label>Figures 50, 51.</label><caption><p>When threatened, <italic><tp:taxon-name><tp:taxon-name-part taxon-name-part-type="genus" reg="Lactura">Lactura</tp:taxon-name-part></tp:taxon-name></italic> caterpillars evert transparent, balloon-like vesicles from the side of their body that secrete a sticky, mucilaginous fluid. <bold>50</bold><italic><tp:taxon-name><tp:taxon-name-part taxon-name-part-type="genus" reg="Lactura">Lactura</tp:taxon-name-part><tp:taxon-name-part taxon-name-part-type="species" reg="pupula">pupula</tp:taxon-name-part></tp:taxon-name></italic> larval defense response <bold>51</bold><italic><tp:taxon-name><tp:taxon-name-part taxon-name-part-type="genus" reg="Lactura">Lactura</tp:taxon-name-part><tp:taxon-name-part taxon-name-part-type="species" reg="nalli">nalli</tp:taxon-name-part></tp:taxon-name></italic> larval defense response.</p></caption><graphic xmlns:xlink="http://www.w3.org/1999/xlink" xlink:href="zookeys-846-075-g012.jpg" position="float" orientation="portrait" xlink:type="simple" id="oo_302169.jpg"/></fig><fig id="F13" position="float" orientation="portrait"><label>Figures 52, 53.</label><caption><p>Geographic distribution of <italic><tp:taxon-name><tp:taxon-name-part taxon-name-part-type="genus" reg="Lactura">Lactura</tp:taxon-name-part></tp:taxon-name></italic> north of Mexico. Single dots may represent &gt;1 individuals. <bold>52</bold><italic><tp:taxon-name><tp:taxon-name-part taxon-name-part-type="genus" reg="Lactura">Lactura</tp:taxon-name-part><tp:taxon-name-part taxon-name-part-type="species" reg="pupula">pupula</tp:taxon-name-part></tp:taxon-name></italic> (n = 231), <italic><tp:taxon-name><tp:taxon-name-part taxon-name-part-type="genus" reg="Lactura">Lactura</tp:taxon-name-part><tp:taxon-name-part taxon-name-part-type="species" reg="basistriga">basistriga</tp:taxon-name-part></tp:taxon-name></italic> (n = 93), <italic><tp:taxon-name><tp:taxon-name-part taxon-name-part-type="genus" reg="Lactura">Lactura</tp:taxon-name-part><tp:taxon-name-part taxon-name-part-type="species" reg="rubritegula">rubritegula</tp:taxon-name-part></tp:taxon-name></italic> (n = 13), and <italic><tp:taxon-name><tp:taxon-name-part taxon-name-part-type="genus" reg="Lactura">Lactura</tp:taxon-name-part><tp:taxon-name-part taxon-name-part-type="species" reg="nalli">nalli</tp:taxon-name-part></tp:taxon-name></italic> (n = 11) <bold>53</bold><italic><tp:taxon-name><tp:taxon-name-part taxon-name-part-type="genus" reg="Lactura">Lactura</tp:taxon-name-part><tp:taxon-name-part taxon-name-part-type="species" reg="subfervens">subfervens</tp:taxon-name-part></tp:taxon-name></italic> (n = 472), <italic><tp:taxon-name><tp:taxon-name-part taxon-name-part-type="genus" reg="Lactura">Lactura</tp:taxon-name-part><tp:taxon-name-part taxon-name-part-type="species" reg="atrolinea">atrolinea</tp:taxon-name-part></tp:taxon-name></italic> (n = 138), and <italic><tp:taxon-name><tp:taxon-name-part taxon-name-part-type="genus" reg="Lactura">Lactura</tp:taxon-name-part><tp:taxon-name-part taxon-name-part-type="species" reg="subfervens">subfervens</tp:taxon-name-part><tp:taxon-name-part taxon-name-part-type="subspecies" reg="sapeloensis">sapeloensis</tp:taxon-name-part></tp:taxon-name></italic> (n = 20).</p></caption><graphic xmlns:xlink="http://www.w3.org/1999/xlink" xlink:href="zookeys-846-075-g013.jpg" position="float" orientation="portrait" xlink:type="simple" id="oo_302170.jpg"/></fig><fig id="F14" position="float" orientation="portrait"><label>Figures 54–59.</label><caption><p>Phenology of North American <italic><tp:taxon-name><tp:taxon-name-part taxon-name-part-type="genus" reg="Lactura">Lactura</tp:taxon-name-part></tp:taxon-name></italic>, (blue square) all specimen records, (green square) records representing a unique collecting event (multiple individuals from the same collecting event represent a single data point). <bold>54</bold><italic><tp:taxon-name><tp:taxon-name-part taxon-name-part-type="genus" reg="Lactura">L.</tp:taxon-name-part><tp:taxon-name-part taxon-name-part-type="species" reg="pupula">pupula</tp:taxon-name-part></tp:taxon-name></italic> from Florida/Georgia (n = 82) <bold>55</bold><italic><tp:taxon-name><tp:taxon-name-part taxon-name-part-type="genus" reg="Lactura">L.</tp:taxon-name-part><tp:taxon-name-part taxon-name-part-type="species" reg="pupula">pupula</tp:taxon-name-part></tp:taxon-name></italic> from Texas (n = 74) <bold>56</bold><italic><tp:taxon-name><tp:taxon-name-part taxon-name-part-type="genus" reg="Lactura">L.</tp:taxon-name-part><tp:taxon-name-part taxon-name-part-type="species" reg="pupula">pupula</tp:taxon-name-part></tp:taxon-name></italic> from Midwest, U.S. (n = 54) <bold>57</bold><italic><tp:taxon-name><tp:taxon-name-part taxon-name-part-type="genus" reg="Lactura">L.</tp:taxon-name-part><tp:taxon-name-part taxon-name-part-type="species" reg="atrolinea">atrolinea</tp:taxon-name-part></tp:taxon-name></italic> (n = 138) <bold>58</bold><italic><tp:taxon-name><tp:taxon-name-part taxon-name-part-type="genus" reg="Lactura">L.</tp:taxon-name-part><tp:taxon-name-part taxon-name-part-type="species" reg="subfervens">subfervens</tp:taxon-name-part></tp:taxon-name></italic> (n = 474) <bold>59</bold><tp:taxon-name><tp:taxon-name-part taxon-name-part-type="genus" reg="Lactura">L.</tp:taxon-name-part><tp:taxon-name-part taxon-name-part-type="species" reg="subfervens">subfervens</tp:taxon-name-part><tp:taxon-name-part taxon-name-part-type="subspecies" reg="sapeloensis">sapeloensis</tp:taxon-name-part></tp:taxon-name> (n = 21).</p></caption><graphic xmlns:xlink="http://www.w3.org/1999/xlink" xlink:href="zookeys-846-075-g014.jpg" position="float" orientation="portrait" xlink:type="simple" id="oo_302171.jpg"/></fig><fig id="F16" position="float" orientation="portrait"><label>Figure 63.</label><caption><p>Likelihood tree for <italic><tp:taxon-name><tp:taxon-name-part taxon-name-part-type="genus" reg="Lactura">Lactura</tp:taxon-name-part></tp:taxon-name></italic> found north of Mexico with four outgroup zygaenoids based on nine gene regions – see Methods. Bayesian posterior probabilities (left) and bootstrap support values (right) for internal branches.</p></caption><graphic xmlns:xlink="http://www.w3.org/1999/xlink" xlink:href="zookeys-846-075-g016.jpg" position="float" orientation="portrait" xlink:type="simple" id="oo_302173.jpg"/></fig><table-wrap id="T1" position="float" orientation="portrait"><label>Table 1.</label><caption><p>Specimen voucher data and GenBank accession numbers for samples used in phylogenetic analysis. Dash indicates DNA markers that did not amplify.</p></caption><table id="TID0EBVAI" rules="all"><tbody><tr><th rowspan="1" colspan="1">Voucher Code</th><th rowspan="1" colspan="1">Genus Species</th><th rowspan="1" colspan="1"><abbrev xmlns:xlink="http://www.w3.org/1999/xlink" xlink:title="cytochrome c oxidase subunit 1" id="ABBRID0EMIAE" xlink:type="simple">CO1</abbrev> Begin</th><th rowspan="1" colspan="1"><abbrev xmlns:xlink="http://www.w3.org/1999/xlink" xlink:title="cytochrome c oxidase subunit 1" id="ABBRID0EUIAE" xlink:type="simple">CO1</abbrev> End</th><th rowspan="1" colspan="1">EF1-a Begin</th><th rowspan="1" colspan="1">EF1-a End</th><th rowspan="1" colspan="1">
                  <abbrev xmlns:xlink="http://www.w3.org/1999/xlink" xlink:title="ribosomal protein S5" id="ABBRID0ECJAE" xlink:type="simple">RpS5</abbrev>
                </th><th rowspan="1" colspan="1">
                  <abbrev xmlns:xlink="http://www.w3.org/1999/xlink" xlink:title="cytosolic malate dehydrogenase" id="ABBRID0EKJAE" xlink:type="simple">MDH</abbrev>
                </th><th rowspan="1" colspan="1">
                  <abbrev xmlns:xlink="http://www.w3.org/1999/xlink" xlink:title="nexin–9–like protein" id="ABBRID0ESJAE" xlink:type="simple">Nex9</abbrev>
                </th><th rowspan="1" colspan="1">
                  <abbrev xmlns:xlink="http://www.w3.org/1999/xlink" xlink:title="isocitrate dehydrogenase" id="ABBRID0E1JAE" xlink:type="simple">IDH</abbrev>
                </th><th rowspan="1" colspan="1">
                  <abbrev xmlns:xlink="http://www.w3.org/1999/xlink" xlink:title="glyceraldehyde–3–phosphate dehydrogenase" id="ABBRID0ECKAE" xlink:type="simple">GAPDH</abbrev>
                </th></tr><tr><td rowspan="1" colspan="1">TAM0012</td><td rowspan="1" colspan="1">
                  <italic><tp:taxon-name>
                      <tp:taxon-name-part taxon-name-part-type="genus" reg="Lactura">Lactura</tp:taxon-name-part>
                      <tp:taxon-name-part taxon-name-part-type="species" reg="rubritegula">rubritegula</tp:taxon-name-part>
                    </tp:taxon-name></italic>
                </td><td rowspan="1" colspan="1">
                  <ext-link xmlns:xlink="http://www.w3.org/1999/xlink" ext-link-type="gen" xlink:href="MH536189" xlink:type="simple">MH536189</ext-link>
                </td><td rowspan="1" colspan="1">
                  <ext-link xmlns:xlink="http://www.w3.org/1999/xlink" ext-link-type="gen" xlink:href="MH536189" xlink:type="simple">MH536189</ext-link>
                </td><td rowspan="1" colspan="1">
                  <ext-link xmlns:xlink="http://www.w3.org/1999/xlink" ext-link-type="gen" xlink:href="MH553373" xlink:type="simple">MH553373</ext-link>
                </td><td rowspan="1" colspan="1">
                  <ext-link xmlns:xlink="http://www.w3.org/1999/xlink" ext-link-type="gen" xlink:href="MH553373" xlink:type="simple">MH553373</ext-link>
                </td><td rowspan="1" colspan="1">
                  <ext-link xmlns:xlink="http://www.w3.org/1999/xlink" ext-link-type="gen" xlink:href="MH545982" xlink:type="simple">MH545982</ext-link>
                </td><td rowspan="1" colspan="1">
                  <ext-link xmlns:xlink="http://www.w3.org/1999/xlink" ext-link-type="gen" xlink:href="MH545969" xlink:type="simple">MH545969</ext-link>
                </td><td rowspan="1" colspan="1">–</td><td rowspan="1" colspan="1">
                  <ext-link xmlns:xlink="http://www.w3.org/1999/xlink" ext-link-type="gen" xlink:href="MH545979" xlink:type="simple">MH545979</ext-link>
                </td><td rowspan="1" colspan="1">
                  <ext-link xmlns:xlink="http://www.w3.org/1999/xlink" ext-link-type="gen" xlink:href="MH545966" xlink:type="simple">MH545966</ext-link>
                </td></tr><tr><td rowspan="1" colspan="1">TAM0006</td><td rowspan="1" colspan="1">
                  <italic><tp:taxon-name>
                      <tp:taxon-name-part taxon-name-part-type="genus" reg="Lactura">Lactura</tp:taxon-name-part>
                      <tp:taxon-name-part taxon-name-part-type="species" reg="rubritegula">rubritegula</tp:taxon-name-part>
                    </tp:taxon-name></italic>
                </td><td rowspan="1" colspan="1">
                  <ext-link xmlns:xlink="http://www.w3.org/1999/xlink" ext-link-type="gen" xlink:href="MH536196" xlink:type="simple">MH536196</ext-link>
                </td><td rowspan="1" colspan="1">
                  <ext-link xmlns:xlink="http://www.w3.org/1999/xlink" ext-link-type="gen" xlink:href="MH536196" xlink:type="simple">MH536196</ext-link>
                </td><td rowspan="1" colspan="1">
                  <ext-link xmlns:xlink="http://www.w3.org/1999/xlink" ext-link-type="gen" xlink:href="MH553372" xlink:type="simple">MH553372</ext-link>
                </td><td rowspan="1" colspan="1">
                  <ext-link xmlns:xlink="http://www.w3.org/1999/xlink" ext-link-type="gen" xlink:href="MH553372" xlink:type="simple">MH553372</ext-link>
                </td><td rowspan="1" colspan="1">
                  <ext-link xmlns:xlink="http://www.w3.org/1999/xlink" ext-link-type="gen" xlink:href="MH545989" xlink:type="simple">MH545989</ext-link>
                </td><td rowspan="1" colspan="1">
                  <ext-link xmlns:xlink="http://www.w3.org/1999/xlink" ext-link-type="gen" xlink:href="MH545978" xlink:type="simple">MH545978</ext-link>
                </td><td rowspan="1" colspan="1">–</td><td rowspan="1" colspan="1">–</td><td rowspan="1" colspan="1">–</td></tr><tr><td rowspan="1" colspan="1">TAM0013</td><td rowspan="1" colspan="1">
                  <italic><tp:taxon-name>
                      <tp:taxon-name-part taxon-name-part-type="genus" reg="Lactura">Lactura</tp:taxon-name-part>
                      <tp:taxon-name-part taxon-name-part-type="species" reg="basistriga">basistriga</tp:taxon-name-part>
                    </tp:taxon-name></italic>
                </td><td rowspan="1" colspan="1">
                  <ext-link xmlns:xlink="http://www.w3.org/1999/xlink" ext-link-type="gen" xlink:href="MH543321" xlink:type="simple">MH543321</ext-link>
                </td><td rowspan="1" colspan="1">–</td><td rowspan="1" colspan="1">
                  <ext-link xmlns:xlink="http://www.w3.org/1999/xlink" ext-link-type="gen" xlink:href="MH553366" xlink:type="simple">MH553366</ext-link>
                </td><td rowspan="1" colspan="1">–</td><td rowspan="1" colspan="1">
                  <ext-link xmlns:xlink="http://www.w3.org/1999/xlink" ext-link-type="gen" xlink:href="MH545986" xlink:type="simple">MH545986</ext-link>
                </td><td rowspan="1" colspan="1">
                  <ext-link xmlns:xlink="http://www.w3.org/1999/xlink" ext-link-type="gen" xlink:href="MH545973" xlink:type="simple">MH545973</ext-link>
                </td><td rowspan="1" colspan="1">–</td><td rowspan="1" colspan="1">–</td><td rowspan="1" colspan="1">–</td></tr><tr><td rowspan="1" colspan="1">TAM0005</td><td rowspan="1" colspan="1">
                  <italic><tp:taxon-name>
                      <tp:taxon-name-part taxon-name-part-type="genus" reg="Lactura">Lactura</tp:taxon-name-part>
                      <tp:taxon-name-part taxon-name-part-type="species" reg="basistriga">basistriga</tp:taxon-name-part>
                    </tp:taxon-name></italic>
                </td><td rowspan="1" colspan="1">–</td><td rowspan="1" colspan="1">–</td><td rowspan="1" colspan="1">
                  <ext-link xmlns:xlink="http://www.w3.org/1999/xlink" ext-link-type="gen" xlink:href="MH553365" xlink:type="simple">MH553365</ext-link>
                </td><td rowspan="1" colspan="1">–</td><td rowspan="1" colspan="1">
                  <ext-link xmlns:xlink="http://www.w3.org/1999/xlink" ext-link-type="gen" xlink:href="MH545985" xlink:type="simple">MH545985</ext-link>
                </td><td rowspan="1" colspan="1">
                  <ext-link xmlns:xlink="http://www.w3.org/1999/xlink" ext-link-type="gen" xlink:href="MH545972" xlink:type="simple">MH545972</ext-link>
                </td><td rowspan="1" colspan="1">–</td><td rowspan="1" colspan="1">–</td><td rowspan="1" colspan="1">–</td></tr><tr><td rowspan="1" colspan="1">TAM0011</td><td rowspan="1" colspan="1">
                  <italic><tp:taxon-name>
                      <tp:taxon-name-part taxon-name-part-type="genus" reg="Lactura">Lactura</tp:taxon-name-part>
                      <tp:taxon-name-part taxon-name-part-type="species" reg="nalli">nalli</tp:taxon-name-part>
                    </tp:taxon-name></italic>
                </td><td rowspan="1" colspan="1">
                  <ext-link xmlns:xlink="http://www.w3.org/1999/xlink" ext-link-type="gen" xlink:href="MH536192" xlink:type="simple">MH536192</ext-link>
                </td><td rowspan="1" colspan="1">
                  <ext-link xmlns:xlink="http://www.w3.org/1999/xlink" ext-link-type="gen" xlink:href="MH536192" xlink:type="simple">MH536192</ext-link>
                </td><td rowspan="1" colspan="1">
                  <ext-link xmlns:xlink="http://www.w3.org/1999/xlink" ext-link-type="gen" xlink:href="MH553371" xlink:type="simple">MH553371</ext-link>
                </td><td rowspan="1" colspan="1">
                  <ext-link xmlns:xlink="http://www.w3.org/1999/xlink" ext-link-type="gen" xlink:href="MH553371" xlink:type="simple">MH553371</ext-link>
                </td><td rowspan="1" colspan="1">
                  <ext-link xmlns:xlink="http://www.w3.org/1999/xlink" ext-link-type="gen" xlink:href="MH545987" xlink:type="simple">MH545987</ext-link>
                </td><td rowspan="1" colspan="1">
                  <ext-link xmlns:xlink="http://www.w3.org/1999/xlink" ext-link-type="gen" xlink:href="MH545974" xlink:type="simple">MH545974</ext-link>
                </td><td rowspan="1" colspan="1">–</td><td rowspan="1" colspan="1">
                  <ext-link xmlns:xlink="http://www.w3.org/1999/xlink" ext-link-type="gen" xlink:href="MH545980" xlink:type="simple">MH545980</ext-link>
                </td><td rowspan="1" colspan="1">
                  <ext-link xmlns:xlink="http://www.w3.org/1999/xlink" ext-link-type="gen" xlink:href="MH545967" xlink:type="simple">MH545967</ext-link>
                </td></tr><tr><td rowspan="1" colspan="1">TAM0007</td><td rowspan="1" colspan="1">
                  <italic><tp:taxon-name>
                      <tp:taxon-name-part taxon-name-part-type="genus" reg="Lactura">Lactura</tp:taxon-name-part>
                      <tp:taxon-name-part taxon-name-part-type="species" reg="subfervens">subfervens</tp:taxon-name-part>
                    </tp:taxon-name></italic>
                </td><td rowspan="1" colspan="1">
                  <ext-link xmlns:xlink="http://www.w3.org/1999/xlink" ext-link-type="gen" xlink:href="MH536190" xlink:type="simple">MH536190</ext-link>
                </td><td rowspan="1" colspan="1">
                  <ext-link xmlns:xlink="http://www.w3.org/1999/xlink" ext-link-type="gen" xlink:href="MH536190" xlink:type="simple">MH536190</ext-link>
                </td><td rowspan="1" colspan="1">
                  <ext-link xmlns:xlink="http://www.w3.org/1999/xlink" ext-link-type="gen" xlink:href="MH553370" xlink:type="simple">MH553370</ext-link>
                </td><td rowspan="1" colspan="1">
                  <ext-link xmlns:xlink="http://www.w3.org/1999/xlink" ext-link-type="gen" xlink:href="MH553370" xlink:type="simple">MH553370</ext-link>
                </td><td rowspan="1" colspan="1">
                  <ext-link xmlns:xlink="http://www.w3.org/1999/xlink" ext-link-type="gen" xlink:href="MH545983" xlink:type="simple">MH545983</ext-link>
                </td><td rowspan="1" colspan="1">
                  <ext-link xmlns:xlink="http://www.w3.org/1999/xlink" ext-link-type="gen" xlink:href="MH545970" xlink:type="simple">MH545970</ext-link>
                </td><td rowspan="1" colspan="1">
                  <ext-link xmlns:xlink="http://www.w3.org/1999/xlink" ext-link-type="gen" xlink:href="MH545991" xlink:type="simple">MH545991</ext-link>
                </td><td rowspan="1" colspan="1">–</td><td rowspan="1" colspan="1">–</td></tr><tr><td rowspan="1" colspan="1">TAM0003</td><td rowspan="1" colspan="1">
                  <italic><tp:taxon-name>
                      <tp:taxon-name-part taxon-name-part-type="genus" reg="Lactura">Lactura</tp:taxon-name-part>
                      <tp:taxon-name-part taxon-name-part-type="species" reg="subfervens">subfervens</tp:taxon-name-part>
                      <tp:taxon-name-part taxon-name-part-type="subspecies" reg="sapeloensis">sapeloensis</tp:taxon-name-part>
                    </tp:taxon-name></italic>
                </td><td rowspan="1" colspan="1">
                  <ext-link xmlns:xlink="http://www.w3.org/1999/xlink" ext-link-type="gen" xlink:href="MH536193" xlink:type="simple">MH536193</ext-link>
                </td><td rowspan="1" colspan="1">
                  <ext-link xmlns:xlink="http://www.w3.org/1999/xlink" ext-link-type="gen" xlink:href="MH536193" xlink:type="simple">MH536193</ext-link>
                </td><td rowspan="1" colspan="1">
                  <ext-link xmlns:xlink="http://www.w3.org/1999/xlink" ext-link-type="gen" xlink:href="MH553367" xlink:type="simple">MH553367</ext-link>
                </td><td rowspan="1" colspan="1">–</td><td rowspan="1" colspan="1">–</td><td rowspan="1" colspan="1">
                  <ext-link xmlns:xlink="http://www.w3.org/1999/xlink" ext-link-type="gen" xlink:href="MH545975" xlink:type="simple">MH545975</ext-link>
                </td><td rowspan="1" colspan="1">
                  <ext-link xmlns:xlink="http://www.w3.org/1999/xlink" ext-link-type="gen" xlink:href="MH545993" xlink:type="simple">MH545993</ext-link>
                </td><td rowspan="1" colspan="1">–</td><td rowspan="1" colspan="1">–</td></tr><tr><td rowspan="1" colspan="1">TAM0010</td><td rowspan="1" colspan="1">
                  <italic><tp:taxon-name>
                      <tp:taxon-name-part taxon-name-part-type="genus" reg="Lactura">Lactura</tp:taxon-name-part>
                      <tp:taxon-name-part taxon-name-part-type="species" reg="subfervens">subfervens</tp:taxon-name-part>
                      <tp:taxon-name-part taxon-name-part-type="subspecies" reg="sapeloensis">sapeloensis</tp:taxon-name-part>
                    </tp:taxon-name></italic>
                </td><td rowspan="1" colspan="1">
                  <ext-link xmlns:xlink="http://www.w3.org/1999/xlink" ext-link-type="gen" xlink:href="MH536194" xlink:type="simple">MH536194</ext-link>
                </td><td rowspan="1" colspan="1">
                  <ext-link xmlns:xlink="http://www.w3.org/1999/xlink" ext-link-type="gen" xlink:href="MH536194" xlink:type="simple">MH536194</ext-link>
                </td><td rowspan="1" colspan="1">
                  <ext-link xmlns:xlink="http://www.w3.org/1999/xlink" ext-link-type="gen" xlink:href="MH553368" xlink:type="simple">MH553368</ext-link>
                </td><td rowspan="1" colspan="1">–</td><td rowspan="1" colspan="1">
                  <ext-link xmlns:xlink="http://www.w3.org/1999/xlink" ext-link-type="gen" xlink:href="MH545988" xlink:type="simple">MH545988</ext-link>
                </td><td rowspan="1" colspan="1">
                  <ext-link xmlns:xlink="http://www.w3.org/1999/xlink" ext-link-type="gen" xlink:href="MH545976" xlink:type="simple">MH545976</ext-link>
                </td><td rowspan="1" colspan="1">–</td><td rowspan="1" colspan="1">–</td><td rowspan="1" colspan="1">–</td></tr><tr><td rowspan="1" colspan="1">TAM0004</td><td rowspan="1" colspan="1">
                  <italic><tp:taxon-name>
                      <tp:taxon-name-part taxon-name-part-type="genus" reg="Lactura">Lactura</tp:taxon-name-part>
                      <tp:taxon-name-part taxon-name-part-type="species" reg="atrolinea">atrolinea</tp:taxon-name-part>
                    </tp:taxon-name></italic>
                </td><td rowspan="1" colspan="1">
                  <ext-link xmlns:xlink="http://www.w3.org/1999/xlink" ext-link-type="gen" xlink:href="MH536188" xlink:type="simple">MH536188</ext-link>
                </td><td rowspan="1" colspan="1">
                  <ext-link xmlns:xlink="http://www.w3.org/1999/xlink" ext-link-type="gen" xlink:href="MH536188" xlink:type="simple">MH536188</ext-link>
                </td><td rowspan="1" colspan="1">
                  <ext-link xmlns:xlink="http://www.w3.org/1999/xlink" ext-link-type="gen" xlink:href="MH553363" xlink:type="simple">MH553363</ext-link>
                </td><td rowspan="1" colspan="1">–</td><td rowspan="1" colspan="1">
                  <ext-link xmlns:xlink="http://www.w3.org/1999/xlink" ext-link-type="gen" xlink:href="MH545981" xlink:type="simple">MH545981</ext-link>
                </td><td rowspan="1" colspan="1">
                  <ext-link xmlns:xlink="http://www.w3.org/1999/xlink" ext-link-type="gen" xlink:href="MH545968" xlink:type="simple">MH545968</ext-link>
                </td><td rowspan="1" colspan="1">
                  <ext-link xmlns:xlink="http://www.w3.org/1999/xlink" ext-link-type="gen" xlink:href="MH545990" xlink:type="simple">MH545990</ext-link>
                </td><td rowspan="1" colspan="1">–</td><td rowspan="1" colspan="1">–</td></tr><tr><td rowspan="1" colspan="1">TAM0008</td><td rowspan="1" colspan="1">
                  <italic><tp:taxon-name>
                      <tp:taxon-name-part taxon-name-part-type="genus" reg="Lactura">Lactura</tp:taxon-name-part>
                      <tp:taxon-name-part taxon-name-part-type="species" reg="atrolinea">atrolinea</tp:taxon-name-part>
                    </tp:taxon-name></italic>
                </td><td rowspan="1" colspan="1">
                  <ext-link xmlns:xlink="http://www.w3.org/1999/xlink" ext-link-type="gen" xlink:href="MH536191" xlink:type="simple">MH536191</ext-link>
                </td><td rowspan="1" colspan="1">
                  <ext-link xmlns:xlink="http://www.w3.org/1999/xlink" ext-link-type="gen" xlink:href="MH536191" xlink:type="simple">MH536191</ext-link>
                </td><td rowspan="1" colspan="1">
                  <ext-link xmlns:xlink="http://www.w3.org/1999/xlink" ext-link-type="gen" xlink:href="MH553364" xlink:type="simple">MH553364</ext-link>
                </td><td rowspan="1" colspan="1">–</td><td rowspan="1" colspan="1">
                  <ext-link xmlns:xlink="http://www.w3.org/1999/xlink" ext-link-type="gen" xlink:href="MH545984" xlink:type="simple">MH545984</ext-link>
                </td><td rowspan="1" colspan="1">
                  <ext-link xmlns:xlink="http://www.w3.org/1999/xlink" ext-link-type="gen" xlink:href="MH545971" xlink:type="simple">MH545971</ext-link>
                </td><td rowspan="1" colspan="1">
                  <ext-link xmlns:xlink="http://www.w3.org/1999/xlink" ext-link-type="gen" xlink:href="MH545992" xlink:type="simple">MH545992</ext-link>
                </td><td rowspan="1" colspan="1">–</td><td rowspan="1" colspan="1">–</td></tr><tr><td rowspan="1" colspan="1">TAM0009</td><td rowspan="1" colspan="1">
                  <italic><tp:taxon-name>
                      <tp:taxon-name-part taxon-name-part-type="genus" reg="Lactura">Lactura</tp:taxon-name-part>
                      <tp:taxon-name-part taxon-name-part-type="species" reg="pupula">pupula</tp:taxon-name-part>
                    </tp:taxon-name></italic>
                </td><td rowspan="1" colspan="1">
                  <ext-link xmlns:xlink="http://www.w3.org/1999/xlink" ext-link-type="gen" xlink:href="MH536195" xlink:type="simple">MH536195</ext-link>
                </td><td rowspan="1" colspan="1">
                  <ext-link xmlns:xlink="http://www.w3.org/1999/xlink" ext-link-type="gen" xlink:href="MH536195" xlink:type="simple">MH536195</ext-link>
                </td><td rowspan="1" colspan="1">
                  <ext-link xmlns:xlink="http://www.w3.org/1999/xlink" ext-link-type="gen" xlink:href="MH553369" xlink:type="simple">MH553369</ext-link>
                </td><td rowspan="1" colspan="1">–</td><td rowspan="1" colspan="1">–</td><td rowspan="1" colspan="1">
                  <ext-link xmlns:xlink="http://www.w3.org/1999/xlink" ext-link-type="gen" xlink:href="MH545977" xlink:type="simple">MH545977</ext-link>
                </td><td rowspan="1" colspan="1">
                  <ext-link xmlns:xlink="http://www.w3.org/1999/xlink" ext-link-type="gen" xlink:href="MH545994" xlink:type="simple">MH545994</ext-link>
                </td><td rowspan="1" colspan="1">–</td><td rowspan="1" colspan="1">–</td></tr><tr><td rowspan="1" colspan="1">
                  <ext-link xmlns:xlink="http://www.w3.org/1999/xlink" ext-link-type="gen" xlink:href="MM00180" xlink:type="simple">MM00180</ext-link>
                </td><td rowspan="1" colspan="1"><italic><tp:taxon-name><tp:taxon-name-part taxon-name-part-type="genus" reg="Anticrates">Anticrates</tp:taxon-name-part></tp:taxon-name></italic> sp.</td><td rowspan="1" colspan="1">
                  <ext-link xmlns:xlink="http://www.w3.org/1999/xlink" ext-link-type="gen" xlink:href="GU828624" xlink:type="simple">GU828624</ext-link>
                </td><td rowspan="1" colspan="1">
                  <ext-link xmlns:xlink="http://www.w3.org/1999/xlink" ext-link-type="gen" xlink:href="GU828422" xlink:type="simple">GU828422</ext-link>
                </td><td rowspan="1" colspan="1">
                  <ext-link xmlns:xlink="http://www.w3.org/1999/xlink" ext-link-type="gen" xlink:href="GU828959" xlink:type="simple">GU828959</ext-link>
                </td><td rowspan="1" colspan="1">–</td><td rowspan="1" colspan="1">
                  <ext-link xmlns:xlink="http://www.w3.org/1999/xlink" ext-link-type="gen" xlink:href="GU830631" xlink:type="simple">GU830631</ext-link>
                </td><td rowspan="1" colspan="1">
                  <ext-link xmlns:xlink="http://www.w3.org/1999/xlink" ext-link-type="gen" xlink:href="GU830332" xlink:type="simple">GU830332</ext-link>
                </td><td rowspan="1" colspan="1">–</td><td rowspan="1" colspan="1">–</td><td rowspan="1" colspan="1">–</td></tr><tr><td rowspan="1" colspan="1">SEM-06-5644</td><td rowspan="1" colspan="1">
                  <italic><tp:taxon-name>
                      <tp:taxon-name-part taxon-name-part-type="genus" reg="Strigivenifera">Strigivenifera</tp:taxon-name-part>
                      <tp:taxon-name-part taxon-name-part-type="species" reg="venata">venata</tp:taxon-name-part>
                    </tp:taxon-name></italic>
                </td><td rowspan="1" colspan="1">
                  <ext-link xmlns:xlink="http://www.w3.org/1999/xlink" ext-link-type="gen" xlink:href="GU828864" xlink:type="simple">GU828864</ext-link>
                </td><td rowspan="1" colspan="1">–</td><td rowspan="1" colspan="1">
                  <ext-link xmlns:xlink="http://www.w3.org/1999/xlink" ext-link-type="gen" xlink:href="GU829167" xlink:type="simple">GU829167</ext-link>
                </td><td rowspan="1" colspan="1">
                  <ext-link xmlns:xlink="http://www.w3.org/1999/xlink" ext-link-type="gen" xlink:href="GU829429" xlink:type="simple">GU829429</ext-link>
                </td><td rowspan="1" colspan="1">
                  <ext-link xmlns:xlink="http://www.w3.org/1999/xlink" ext-link-type="gen" xlink:href="GU830811" xlink:type="simple">GU830811</ext-link>
                </td><td rowspan="1" colspan="1">
                  <ext-link xmlns:xlink="http://www.w3.org/1999/xlink" ext-link-type="gen" xlink:href="GU830556" xlink:type="simple">GU830556</ext-link>
                </td><td rowspan="1" colspan="1">–</td><td rowspan="1" colspan="1">
                  <ext-link xmlns:xlink="http://www.w3.org/1999/xlink" ext-link-type="gen" xlink:href="GU830242" xlink:type="simple">GU830242</ext-link>
                </td><td rowspan="1" colspan="1">–</td></tr><tr><td rowspan="1" colspan="1">
                  <ext-link xmlns:xlink="http://www.w3.org/1999/xlink" ext-link-type="gen" xlink:href="MM00312" xlink:type="simple">MM00312</ext-link>
                </td><td rowspan="1" colspan="1">
                  <italic><tp:taxon-name>
                      <tp:taxon-name-part taxon-name-part-type="genus" reg="Adscita">Adscita</tp:taxon-name-part>
                      <tp:taxon-name-part taxon-name-part-type="species" reg="statices">statices</tp:taxon-name-part>
                    </tp:taxon-name></italic>
                </td><td rowspan="1" colspan="1">
                  <ext-link xmlns:xlink="http://www.w3.org/1999/xlink" ext-link-type="gen" xlink:href="GU828630" xlink:type="simple">GU828630</ext-link>
                </td><td rowspan="1" colspan="1">
                  <ext-link xmlns:xlink="http://www.w3.org/1999/xlink" ext-link-type="gen" xlink:href="GU828428" xlink:type="simple">GU828428</ext-link>
                </td><td rowspan="1" colspan="1">
                  <ext-link xmlns:xlink="http://www.w3.org/1999/xlink" ext-link-type="gen" xlink:href="GU828965" xlink:type="simple">GU828965</ext-link>
                </td><td rowspan="1" colspan="1">
                  <ext-link xmlns:xlink="http://www.w3.org/1999/xlink" ext-link-type="gen" xlink:href="GU829251" xlink:type="simple">GU829251</ext-link>
                </td><td rowspan="1" colspan="1">
                  <ext-link xmlns:xlink="http://www.w3.org/1999/xlink" ext-link-type="gen" xlink:href="GU830634" xlink:type="simple">GU830634</ext-link>
                </td><td rowspan="1" colspan="1">
                  <ext-link xmlns:xlink="http://www.w3.org/1999/xlink" ext-link-type="gen" xlink:href="GU830338" xlink:type="simple">GU830338</ext-link>
                </td><td rowspan="1" colspan="1">–</td><td rowspan="1" colspan="1">
                  <ext-link xmlns:xlink="http://www.w3.org/1999/xlink" ext-link-type="gen" xlink:href="GU830017" xlink:type="simple">GU830017</ext-link>
                </td><td rowspan="1" colspan="1">
                  <ext-link xmlns:xlink="http://www.w3.org/1999/xlink" ext-link-type="gen" xlink:href="GU829769" xlink:type="simple">GU829769</ext-link>
                </td></tr><tr><td rowspan="1" colspan="1">06-srnp-33730</td><td rowspan="1" colspan="1">
                  <italic><tp:taxon-name>
                      <tp:taxon-name-part taxon-name-part-type="genus" reg="Dalcerides">Dalcerides</tp:taxon-name-part>
                      <tp:taxon-name-part taxon-name-part-type="species" reg="gugelmanni">gugelmanni</tp:taxon-name-part>
                    </tp:taxon-name></italic>
                </td><td rowspan="1" colspan="1">
                  <ext-link xmlns:xlink="http://www.w3.org/1999/xlink" ext-link-type="gen" xlink:href="GU828533" xlink:type="simple">GU828533</ext-link>
                </td><td rowspan="1" colspan="1">
                  <ext-link xmlns:xlink="http://www.w3.org/1999/xlink" ext-link-type="gen" xlink:href="GU828335" xlink:type="simple">GU828335</ext-link>
                </td><td rowspan="1" colspan="1">
                  <ext-link xmlns:xlink="http://www.w3.org/1999/xlink" ext-link-type="gen" xlink:href="GU828879" xlink:type="simple">GU828879</ext-link>
                </td><td rowspan="1" colspan="1">–</td><td rowspan="1" colspan="1">–</td><td rowspan="1" colspan="1">
                  <ext-link xmlns:xlink="http://www.w3.org/1999/xlink" ext-link-type="gen" xlink:href="GU830257" xlink:type="simple">GU830257</ext-link>
                </td><td rowspan="1" colspan="1">–</td><td rowspan="1" colspan="1">
                  <ext-link xmlns:xlink="http://www.w3.org/1999/xlink" ext-link-type="gen" xlink:href="GU829924" xlink:type="simple">GU829924</ext-link>
                </td><td rowspan="1" colspan="1">–</td></tr></tbody></table></table-wrap></tp:treatment-sec><ref-list><ref id="B43"><mixed-citation xmlns:xlink="http://www.w3.org/1999/xlink" xlink:type="simple"><person-group><name name-style="western"><surname>Walker</surname><given-names>F</given-names></name></person-group> (<year>1854</year>) <article-title>List of the specimens of lepidopterous insects in the collection of the British Museum. British Museum (Natural History).</article-title><source>Department of Zoology</source><volume>2</volume>: <fpage>527</fpage>–<lpage>528</lpage>.</mixed-citation></ref><ref id="B49"><mixed-citation xmlns:xlink="http://www.w3.org/1999/xlink" xlink:type="simple"><person-group><name name-style="western"><surname>Zeller</surname><given-names>PC</given-names></name></person-group> (<year>1872</year>) <article-title>Contributions to the knowledge of North American moths, especially the microlepidoptera. Verhandlungen der Zoologisch-Botanischen Gesellschaft in Wien.</article-title><source>Selbstverlag</source><volume>22</volume>: <fpage>562</fpage>–<lpage>563</lpage>.</mixed-citation></ref><ref id="B24"><mixed-citation xmlns:xlink="http://www.w3.org/1999/xlink" xlink:type="simple"><person-group><name name-style="western"><surname>Miller</surname><given-names>SE</given-names></name><name name-style="western"><surname>Hodges</surname><given-names>RW</given-names></name></person-group> (<year>1990</year>) <article-title>Primary types of Microlepidoptera in the Museum of Comparative Zoology (with a discursion on V.T. Chambers' work).</article-title><source>Bulletin of the Museum of Comparative Zoology</source><volume>152</volume>: <fpage>45</fpage>–<lpage>87</lpage>.</mixed-citation></ref><ref id="B10"><mixed-citation xmlns:xlink="http://www.w3.org/1999/xlink" xlink:type="simple"><person-group><name name-style="western"><surname>Heppner</surname><given-names>JB</given-names></name></person-group> (<year>1997</year>) <article-title>Case 3001. <italic><tp:taxon-name><tp:taxon-name-part taxon-name-part-type="genus">Lactura</tp:taxon-name-part></tp:taxon-name></italic> Walker, 1854 (<tp:taxon-name><tp:taxon-name-part taxon-name-part-type="class">Insecta</tp:taxon-name-part></tp:taxon-name>, <tp:taxon-name><tp:taxon-name-part taxon-name-part-type="order">Lepidoptera</tp:taxon-name-part></tp:taxon-name>): Proposed conservation, and proposed conservation of the specific name of <italic><tp:taxon-name><tp:taxon-name-part taxon-name-part-type="genus">Eustixis</tp:taxon-name-part><tp:taxon-name-part taxon-name-part-type="species">pupula</tp:taxon-name-part></tp:taxon-name></italic> Hübner, [1831] (Currently <italic><tp:taxon-name><tp:taxon-name-part taxon-name-part-type="genus">Lactura</tp:taxon-name-part><tp:taxon-name-part taxon-name-part-type="species">pupula</tp:taxon-name-part></tp:taxon-name></italic>).</article-title><source>Bulletin of Zoological Nomenclature</source><volume>54</volume>: <fpage>159</fpage>–<lpage>161</lpage>. <ext-link xlink:type="simple" ext-link-type="doi" xlink:href="10.5962/bhl.part.100">https://doi.org/10.5962/bhl.part.100</ext-link></mixed-citation></ref><ref id="B14"><mixed-citation xmlns:xlink="http://www.w3.org/1999/xlink" xlink:type="simple"><person-group><name name-style="western"><surname>Hübner</surname><given-names>J</given-names></name></person-group> (<year>1823</year>) Zuträge zur Sammlung exotischer Schmettlinge. Augsburg, Germany, 2: 24.</mixed-citation></ref><ref id="B44"><mixed-citation xmlns:xlink="http://www.w3.org/1999/xlink" xlink:type="simple"><person-group><name name-style="western"><surname>Walsingham</surname><given-names>T</given-names></name></person-group> (<year>1914</year>) Fam. 18. <tp:taxon-name><tp:taxon-name-part taxon-name-part-type="family">Hyponomeutidae</tp:taxon-name-part></tp:taxon-name> 321–326. In: Biologia Centrali-Americana. <tp:taxon-name><tp:taxon-name-part taxon-name-part-type="class">Insecta</tp:taxon-name-part></tp:taxon-name>: <tp:taxon-name><tp:taxon-name-part taxon-name-part-type="order">Lepidoptera</tp:taxon-name-part></tp:taxon-name>–<tp:taxon-name><tp:taxon-name-part taxon-name-part-type="suborder">Heterocera</tp:taxon-name-part></tp:taxon-name>. London 4: 482.</mixed-citation></ref><ref id="B30"><mixed-citation xmlns:xlink="http://www.w3.org/1999/xlink" xlink:type="simple"><person-group><name name-style="western"><surname>Nye</surname><given-names>IWB</given-names></name><name name-style="western"><surname>Fletcher</surname><given-names>DS</given-names></name></person-group> (<year>1991</year>) The Generic Names of Moths of the World. Microlepidoptera. London: National History Museum Publications 6: 368. <ext-link xlink:type="simple" ext-link-type="doi" xlink:href="10.5962/bhl.title.119516">https://doi.org/10.5962/bhl.title.119516</ext-link></mixed-citation></ref><ref id="B16"><mixed-citation xmlns:xlink="http://www.w3.org/1999/xlink" xlink:type="simple"><institution xlink:type="simple">ICZN</institution> (<year>1999</year>) <article-title>Opinion 1927. <italic><tp:taxon-name><tp:taxon-name-part taxon-name-part-type="genus">Lactura</tp:taxon-name-part></tp:taxon-name></italic> Walker, 1854 (<tp:taxon-name><tp:taxon-name-part taxon-name-part-type="class">Insecta</tp:taxon-name-part></tp:taxon-name>, <tp:taxon-name><tp:taxon-name-part taxon-name-part-type="order">Lepidoptera</tp:taxon-name-part></tp:taxon-name>): conserved, and the specific name of <italic><tp:taxon-name><tp:taxon-name-part taxon-name-part-type="genus">Eustixis</tp:taxon-name-part><tp:taxon-name-part taxon-name-part-type="species">pupula</tp:taxon-name-part></tp:taxon-name></italic> Hübner, (1831) (currently <italic><tp:taxon-name><tp:taxon-name-part taxon-name-part-type="genus">Lactura</tp:taxon-name-part><tp:taxon-name-part taxon-name-part-type="species">pupula</tp:taxon-name-part></tp:taxon-name></italic>): conserved.</article-title><source>The Bulletin of Zoological Nomenclature</source><volume>56</volume>: <fpage>158</fpage>–<lpage>159</lpage>.</mixed-citation></ref><ref id="B32"><mixed-citation xmlns:xlink="http://www.w3.org/1999/xlink" xlink:type="simple"><person-group><name name-style="western"><surname>Slosson</surname><given-names>AT</given-names></name></person-group> (<year>1896</year>) <article-title>Note on <italic><tp:taxon-name><tp:taxon-name-part taxon-name-part-type="genus">En</tp:taxon-name-part>æmia crassinervella</tp:taxon-name></italic> Zell (<italic><tp:taxon-name><tp:taxon-name-part taxon-name-part-type="genus">Mieza</tp:taxon-name-part><tp:taxon-name-part taxon-name-part-type="species">igninix</tp:taxon-name-part></tp:taxon-name></italic> Walk.).</article-title><source>Journal of the New York Entomological Society</source><volume>4</volume>: <fpage>86</fpage>–<lpage>87</lpage>.</mixed-citation></ref><ref id="B18"><mixed-citation xmlns:xlink="http://www.w3.org/1999/xlink" xlink:type="simple"><person-group><name name-style="western"><surname>Kimball</surname><given-names>CP</given-names></name></person-group> (<year>1965</year>) <source>Arthropods of Florida and neighboring land areas. 1. <tp:taxon-name><tp:taxon-name-part taxon-name-part-type="order">Lepidoptera</tp:taxon-name-part></tp:taxon-name> of Florida.</source><publisher-name>Division of Plant Industry</publisher-name>, <publisher-loc>State of Florida Department of Agriculture</publisher-loc>, <size units="page">292 pp</size>.</mixed-citation></ref></ref-list></tp:taxon-treatment>
