# Supplementary material for: A Revision of North American Lactura (Lepidoptera, Zygaenoidea, Lacturidae)
Source: Zookeys. 2019 May 16;846:75–116. doi: 10.3897/zookeys.846.31953 (PMC6533213; doi:10.3897/zookeys.846.31953)
Supplement: XML Treatment for Lactura atrolinea [file zookeys.846.31953-treatment5.xml]

<!DOCTYPE tp:taxon-treatment
  PUBLIC "-//TaxonX//DTD Taxonomic Treatment Publishing DTD v0 20100105//EN" "tax-treatment-NSO.dtd">
<tp:taxon-treatment xmlns:tp="http://www.plazi.org/taxpub"><tp:treatment-meta><kwd-group><label>Taxon classification</label><kwd><named-content xmlns:xlink="http://www.w3.org/1999/xlink" content-type="kingdom">Animalia</named-content></kwd><kwd><named-content xmlns:xlink="http://www.w3.org/1999/xlink" content-type="order">Lepidoptera</named-content></kwd><kwd><named-content xmlns:xlink="http://www.w3.org/1999/xlink" content-type="family">Lacturidae</named-content></kwd></kwd-group><mixed-citation publication-type="journal"><person-group><name><surname>Matson</surname><given-names>Tanner A.</given-names></name><name><surname>Wagner</surname><given-names>David L.</given-names></name><name><surname>Miller</surname><given-names>Scott E.</given-names></name></person-group><article-title>A Revision of North American <italic><tp:taxon-name><tp:taxon-name-part taxon-name-part-type="genus" reg="Lactura">Lactura</tp:taxon-name-part></tp:taxon-name></italic> (<tp:taxon-name><tp:taxon-name-part taxon-name-part-type="order">Lepidoptera</tp:taxon-name-part></tp:taxon-name>, <tp:taxon-name><tp:taxon-name-part taxon-name-part-type="superfamily">Zygaenoidea</tp:taxon-name-part></tp:taxon-name>, <tp:taxon-name><tp:taxon-name-part taxon-name-part-type="family">Lacturidae</tp:taxon-name-part></tp:taxon-name>)</article-title><source>Zookeys</source><day>16</day><month>5</month><year>2019</year><volume>846</volume><fpage>75</fpage><lpage>116</lpage><pub-id pub-id-type="doi">10.3897/zookeys.846.31953</pub-id></mixed-citation></tp:treatment-meta><tp:nomenclature><tp:taxon-name>
              <tp:taxon-name-part taxon-name-part-type="genus" reg="Lactura">Lactura</tp:taxon-name-part>
              <tp:taxon-name-part taxon-name-part-type="species" reg="atrolinea">atrolinea</tp:taxon-name-part>
            </tp:taxon-name><tp:taxon-authority>(Barnes &amp; McDunnough, 1913)</tp:taxon-authority><xref ref-type="fig" rid="F7">Figs 18</xref><xref ref-type="fig" rid="F8">, 25</xref><xref ref-type="fig" rid="F9">, 32</xref><xref ref-type="fig" rid="F9">, 35</xref><xref ref-type="fig" rid="F10">, 39</xref><xref ref-type="fig" rid="F11">, 47</xref><xref ref-type="fig" rid="F13">, 53</xref><xref ref-type="fig" rid="F14">, 57</xref><xref ref-type="fig" rid="F16">, 63</xref><xref ref-type="table" rid="T1">, Table 1</xref><tp:nomenclature-citation-list><tp:nomenclature-citation><tp:taxon-name>
                  <tp:taxon-name-part taxon-name-part-type="genus" reg="Mieza">Mieza</tp:taxon-name-part>
                  <tp:taxon-name-part taxon-name-part-type="species" reg="atrolinea">atrolinea</tp:taxon-name-part>
                </tp:taxon-name><comment>Barnes and McDunnough, 1913: 142. Type locality: San Benito, Texas, USA. Type material: <named-content xmlns:xlink="http://www.w3.org/1999/xlink" content-type="dwc:institutional_code" xlink:type="simple">USNM</named-content></comment></tp:nomenclature-citation></tp:nomenclature-citation-list></tp:nomenclature><tp:treatment-sec sec-type="diagnosis" id="SECID0EFRCI"><title>Diagnosis.</title><p><italic><tp:taxon-name><tp:taxon-name-part taxon-name-part-type="genus" reg="Lactura">Lactura</tp:taxon-name-part><tp:taxon-name-part taxon-name-part-type="species" reg="atrolinea">atrolinea</tp:taxon-name-part></tp:taxon-name></italic> is easily distinguished by its larger size and nearly continuous series of black antemedial and postmedial spots. The tegula is black apically as are the spots over the thorax; the forewing has a thin black subcostal dash. In females the ductus bursae has five or six coils anteriorly. The larva displays attractive, metallic blue, dorsal warts that unmistakably separate this species from its co-occurring Texas congeners.</p><fig id="F11" position="float" orientation="portrait"><label>Figures 44–49.</label><caption><p><italic><tp:taxon-name><tp:taxon-name-part taxon-name-part-type="genus" reg="Lactura">Lactura</tp:taxon-name-part></tp:taxon-name></italic> last instars. <bold>44</bold><italic><tp:taxon-name><tp:taxon-name-part taxon-name-part-type="genus" reg="Lactura">Lactura</tp:taxon-name-part><tp:taxon-name-part taxon-name-part-type="species" reg="pupula">pupula</tp:taxon-name-part></tp:taxon-name></italic><bold>45</bold><italic><tp:taxon-name><tp:taxon-name-part taxon-name-part-type="genus" reg="Lactura">Lactura</tp:taxon-name-part><tp:taxon-name-part taxon-name-part-type="species" reg="subfervens">subfervens</tp:taxon-name-part></tp:taxon-name></italic><bold>46</bold><italic><tp:taxon-name><tp:taxon-name-part taxon-name-part-type="genus" reg="Lactura">Lactura</tp:taxon-name-part><tp:taxon-name-part taxon-name-part-type="species" reg="rubritegula">rubritegula</tp:taxon-name-part></tp:taxon-name></italic><bold>47</bold><italic><tp:taxon-name><tp:taxon-name-part taxon-name-part-type="genus" reg="Lactura">Lactura</tp:taxon-name-part><tp:taxon-name-part taxon-name-part-type="species" reg="atrolinea">atrolinea</tp:taxon-name-part></tp:taxon-name></italic><bold>48</bold><italic><tp:taxon-name><tp:taxon-name-part taxon-name-part-type="genus" reg="Lactura">Lactura</tp:taxon-name-part><tp:taxon-name-part taxon-name-part-type="species" reg="nalli">nalli</tp:taxon-name-part></tp:taxon-name></italic><bold>49</bold><italic><tp:taxon-name><tp:taxon-name-part taxon-name-part-type="genus" reg="Lactura">Lactura</tp:taxon-name-part><tp:taxon-name-part taxon-name-part-type="species" reg="basistriga">basistriga</tp:taxon-name-part></tp:taxon-name></italic>.</p></caption><graphic xmlns:xlink="http://www.w3.org/1999/xlink" xlink:href="zookeys-846-075-g011.jpg" position="float" orientation="portrait" xlink:type="simple" id="oo_302168.jpg"/></fig><fig id="F12" position="float" orientation="portrait"><label>Figures 50, 51.</label><caption><p>When threatened, <italic><tp:taxon-name><tp:taxon-name-part taxon-name-part-type="genus" reg="Lactura">Lactura</tp:taxon-name-part></tp:taxon-name></italic> caterpillars evert transparent, balloon-like vesicles from the side of their body that secrete a sticky, mucilaginous fluid. <bold>50</bold><italic><tp:taxon-name><tp:taxon-name-part taxon-name-part-type="genus" reg="Lactura">Lactura</tp:taxon-name-part><tp:taxon-name-part taxon-name-part-type="species" reg="pupula">pupula</tp:taxon-name-part></tp:taxon-name></italic> larval defense response <bold>51</bold><italic><tp:taxon-name><tp:taxon-name-part taxon-name-part-type="genus" reg="Lactura">Lactura</tp:taxon-name-part><tp:taxon-name-part taxon-name-part-type="species" reg="nalli">nalli</tp:taxon-name-part></tp:taxon-name></italic> larval defense response.</p></caption><graphic xmlns:xlink="http://www.w3.org/1999/xlink" xlink:href="zookeys-846-075-g012.jpg" position="float" orientation="portrait" xlink:type="simple" id="oo_302169.jpg"/></fig><fig id="F13" position="float" orientation="portrait"><label>Figures 52, 53.</label><caption><p>Geographic distribution of <italic><tp:taxon-name><tp:taxon-name-part taxon-name-part-type="genus" reg="Lactura">Lactura</tp:taxon-name-part></tp:taxon-name></italic> north of Mexico. Single dots may represent &gt;1 individuals. <bold>52</bold><italic><tp:taxon-name><tp:taxon-name-part taxon-name-part-type="genus" reg="Lactura">Lactura</tp:taxon-name-part><tp:taxon-name-part taxon-name-part-type="species" reg="pupula">pupula</tp:taxon-name-part></tp:taxon-name></italic> (n = 231), <italic><tp:taxon-name><tp:taxon-name-part taxon-name-part-type="genus" reg="Lactura">Lactura</tp:taxon-name-part><tp:taxon-name-part taxon-name-part-type="species" reg="basistriga">basistriga</tp:taxon-name-part></tp:taxon-name></italic> (n = 93), <italic><tp:taxon-name><tp:taxon-name-part taxon-name-part-type="genus" reg="Lactura">Lactura</tp:taxon-name-part><tp:taxon-name-part taxon-name-part-type="species" reg="rubritegula">rubritegula</tp:taxon-name-part></tp:taxon-name></italic> (n = 13), and <italic><tp:taxon-name><tp:taxon-name-part taxon-name-part-type="genus" reg="Lactura">Lactura</tp:taxon-name-part><tp:taxon-name-part taxon-name-part-type="species" reg="nalli">nalli</tp:taxon-name-part></tp:taxon-name></italic> (n = 11) <bold>53</bold><italic><tp:taxon-name><tp:taxon-name-part taxon-name-part-type="genus" reg="Lactura">Lactura</tp:taxon-name-part><tp:taxon-name-part taxon-name-part-type="species" reg="subfervens">subfervens</tp:taxon-name-part></tp:taxon-name></italic> (n = 472), <italic><tp:taxon-name><tp:taxon-name-part taxon-name-part-type="genus" reg="Lactura">Lactura</tp:taxon-name-part><tp:taxon-name-part taxon-name-part-type="species" reg="atrolinea">atrolinea</tp:taxon-name-part></tp:taxon-name></italic> (n = 138), and <italic><tp:taxon-name><tp:taxon-name-part taxon-name-part-type="genus" reg="Lactura">Lactura</tp:taxon-name-part><tp:taxon-name-part taxon-name-part-type="species" reg="subfervens">subfervens</tp:taxon-name-part><tp:taxon-name-part taxon-name-part-type="subspecies" reg="sapeloensis">sapeloensis</tp:taxon-name-part></tp:taxon-name></italic> (n = 20).</p></caption><graphic xmlns:xlink="http://www.w3.org/1999/xlink" xlink:href="zookeys-846-075-g013.jpg" position="float" orientation="portrait" xlink:type="simple" id="oo_302170.jpg"/></fig></tp:treatment-sec><tp:treatment-sec sec-type="description" id="SECID0EPZCI"><title>Description adult.</title><p>(Fig. <xref ref-type="fig" rid="F7">18</xref>) Forewing length: 9–13 mm (n = 138). <bold>Head.</bold> Vertex white with paired, addorsal, salmon scale patches; frons with shiny white decumbent scales. Labial palpus slightly porrect, brick red at base and black at terminus, subequal to diameter of eye. Antenna filiform, 0.6 length of forewing; shiny, white decumbent scales over scape and basal 2/5, transitioning to fuscous with scattered whitish scales; distal 1/5 brick red. <bold>Thorax.</bold> Predominantly white. Patagium white with a few red basal scales. Tegula with small ventral black basal patch; white medially and shiny black apically. Prothorax with lateral pair of black spots, but these sometimes obscured by patagium. Coxa and femur with red dorsal surface and light red to pale white outer and ventral surfaces; procoxa with basal mixture of red and black scales; pro- and mesotibia and pro- and mesotarsus black or fuscous dorsally and fuscous red ventrally; metatibia light red; metatarsus fuscous red. <bold>Forewing.</bold> Pearly white, with oblique series of black antemedial and postmedial spots. Spots nearly contiguous to fused. Antemedial row with three spots; lower spot largest and rendering row convex with respect to base of forewing. Postmedial series with heavy black dash approximately 1/2 width of forewing (continuous but narrowing anteriorly); smaller spot above. Inconspicuous black spot near tornus. Black, basal, subcostal dash similar in size and placement to red subcostal dash in <italic><tp:taxon-name><tp:taxon-name-part taxon-name-part-type="genus" reg="Lactura">L.</tp:taxon-name-part><tp:taxon-name-part taxon-name-part-type="species" reg="basistriga">basistriga</tp:taxon-name-part></tp:taxon-name></italic>. Basal black scaling along costa narrows and ends before antemedial spots. Fringe scales white. Underside red. <bold>Hindwing.</bold> Uniformly light red to orange with white fringe scales. Underside of hindwing paler than those of underside of forewing. <bold>Abdomen.</bold> Dorsum and sides brick red; venter rusty white. Two pairs of subventral intersegmental hairpencils (with 40–60 androconial scales) inserted between A6 and A7, and A7 and A8 (Figs <xref ref-type="fig" rid="F9">32</xref>, <xref ref-type="fig" rid="F9">35</xref>). Roseate cluster of elliptic scales, 5 × longer than broad, located anterior to spiracle in intersegmental folds, much more pronounced than in other Texas congeners. Hairpencils and roseate scale clusters more extensive between A7 and A8 than between A6 and A7. <bold>Male Genitalia</bold> (Fig. <xref ref-type="fig" rid="F8">25</xref>) (n = 6). Uncus more robust than congeners, strongly down-curved and tapering, strong medial constriction in basal third, ending in short thorn-like apical spine. Valva elongate-oval, 2× longer than wide, costa concave along distal third; broadly rounded at apex; outer margin with shorter, thicker scales; lateral lobe of juxta similar to <italic><tp:taxon-name><tp:taxon-name-part taxon-name-part-type="genus" reg="Lactura">L.</tp:taxon-name-part><tp:taxon-name-part taxon-name-part-type="species" reg="pupula">pupula</tp:taxon-name-part></tp:taxon-name></italic>, but more sclerotized and prominent, with 20–30+ spiniform setae. Vinculum narrow, U-shaped, subquadrangular. Aedeagus cylindrical, exceeding length of valva; base broadly rounded; apex with gaping concave aperture and subapical thumb-like process twice as long as wide. <bold>Female genitalia</bold> (Fig. <xref ref-type="fig" rid="F10">39</xref>) (n = 4). Papillae anales ca. 4 × longer than broad with dorsal sclerotized rim fused with posterior apophyses. Ductus bursae with five or six coils; coils more open than other treated species; posterior two coils more open and extended, with corrugated surface; remaining (anterior) coils tightly bound with little to no surface corrugation. Corpus bursae longer than broad; four lobes of signa large with dentate interior projections; teeth widely spaced (similar to those of <italic><tp:taxon-name><tp:taxon-name-part taxon-name-part-type="genus" reg="Lactura">L.</tp:taxon-name-part><tp:taxon-name-part taxon-name-part-type="species" reg="basistriga">basistriga</tp:taxon-name-part></tp:taxon-name></italic>). Corpus bursae with anterior accessory pouch with broad opening.</p></tp:treatment-sec><tp:treatment-sec sec-type="description" id="SECID0EY2CI"><title>Description of living final instar.</title><p>(Fig. <xref ref-type="fig" rid="F11">47</xref>) Ground color yellow to lime green. D1 and D2 setae borne from metallic blue warts. Middorsum with yellow middorsal stripe; green addorsal stripe running through D1 wart; the latter bound laterally by white pinstripe. Doubled, black dorsal/subdorsal stripe running through larger D2 wart. Supraspiracular area broadly yellow, transitioning to green through spiracular region. Light blue SD1 pinacula positioned directly above spiracles on A1–A8; these connected by thin, wavy, often broken lateral yellow line. A thicker, continuous, stripe runs just below the tan-yellow spiracles.</p></tp:treatment-sec><tp:treatment-sec sec-type="distribution" id="SECID0EC3CI"><title>Distribution and biology.</title><p><italic><tp:taxon-name><tp:taxon-name-part taxon-name-part-type="genus" reg="Lactura">Lactura</tp:taxon-name-part><tp:taxon-name-part taxon-name-part-type="species" reg="atrolinea">atrolinea</tp:taxon-name-part></tp:taxon-name></italic> inhabits the mesic woodlands, coastal scrub, and palm forests of south Texas, southward into Mexico. Breeding populations are known from coastal areas of Texas from Fort Bend to Cameron counties (Fig. <xref ref-type="fig" rid="F13">53</xref>). What may represent strays have also been taken from the south-central Texas counties of Medina, Live Oak, and Duval. Multiple generations each year with peak activity tied to early spring (March to May) and the fall rainy periods (September into November) (Fig. <xref ref-type="fig" rid="F14">57</xref>). Larvae feed on saffron plum (<italic><tp:taxon-name><tp:taxon-name-part taxon-name-part-type="genus" reg="Sideroxylon">Sideroxylon</tp:taxon-name-part><tp:taxon-name-part taxon-name-part-type="species" reg="celastrinum">celastrinum</tp:taxon-name-part></tp:taxon-name></italic>); caterpillars and adults are sometimes common in the Sabal Palm Sanctuary near Brownsville, Texas.</p></tp:treatment-sec><tp:treatment-sec><!--Section generated to contain objects referenced in tp:taxon-treatment.--><fig id="F7" position="float" orientation="portrait"><label>Figures 15–22.</label><caption><p>Adult <italic><tp:taxon-name><tp:taxon-name-part taxon-name-part-type="genus" reg="Lactura">Lactura</tp:taxon-name-part></tp:taxon-name></italic>. <bold>15</bold><italic><tp:taxon-name><tp:taxon-name-part taxon-name-part-type="genus" reg="Lactura">Lactura</tp:taxon-name-part><tp:taxon-name-part taxon-name-part-type="species" reg="subfervens">subfervens</tp:taxon-name-part></tp:taxon-name></italic> (heavy maculation), TX: Kaufman Co., Becker, 18 February 2011, J. McDermott coll., <abbrev xmlns:xlink="http://www.w3.org/1999/xlink" xlink:title="cytochrome c oxidase subunit 1" id="ABBRID0EN2AI" xlink:type="simple">CO1</abbrev> Barcode DLW-000111 <bold>16</bold><italic><tp:taxon-name><tp:taxon-name-part taxon-name-part-type="genus" reg="Lactura">Lactura</tp:taxon-name-part><tp:taxon-name-part taxon-name-part-type="species" reg="subfervens">subfervens</tp:taxon-name-part></tp:taxon-name></italic> (light maculation), TX: Harrison Co., Caddo Lake St. Pk., 14 June 1998, E. Knudson coll., <abbrev xmlns:xlink="http://www.w3.org/1999/xlink" xlink:title="cytochrome c oxidase subunit 1" id="ABBRID0E52AI" xlink:type="simple">CO1</abbrev> Barcode DLW-000509 <bold>17</bold><italic><tp:taxon-name><tp:taxon-name-part taxon-name-part-type="genus" reg="Lactura">Lactura</tp:taxon-name-part><tp:taxon-name-part taxon-name-part-type="species" reg="subfervens">subfervens</tp:taxon-name-part><tp:taxon-name-part taxon-name-part-type="subspecies" reg="sapeloensis">sapeloensis</tp:taxon-name-part></tp:taxon-name></italic>, FL: Marion Co., Hopkins Prairie (<named-content xmlns:xlink="http://www.w3.org/1999/xlink" content-type="dwc:verbatimCoordinates" xlink:type="simple"><named-content content-type="geo-json" specific-use="{&#34;type&#34;:&#34;Point&#34;,&#34;coordinates&#34;:[-81.692000,29.275000]}" id="NCID0EW3AI" xlink:type="simple">29.275N, 81.692W</named-content></named-content>), 18 March 2013, J. Vargo coll <bold>18</bold><italic><tp:taxon-name><tp:taxon-name-part taxon-name-part-type="genus" reg="Lactura">Lactura</tp:taxon-name-part><tp:taxon-name-part taxon-name-part-type="species" reg="atrolinea">atrolinea</tp:taxon-name-part></tp:taxon-name></italic>, TX: Cameron Co., Sabal Palm Grove Sanctuary, 16–17 November 1998, E. Knudson coll., genitalia slide #TAM-2017-015, <abbrev xmlns:xlink="http://www.w3.org/1999/xlink" xlink:title="cytochrome c oxidase subunit 1" id="ABBRID0EI4AI" xlink:type="simple">CO1</abbrev> Barcode DLW-000510 <bold>19</bold><italic><tp:taxon-name><tp:taxon-name-part taxon-name-part-type="genus" reg="Lactura">Lactura</tp:taxon-name-part><tp:taxon-name-part taxon-name-part-type="species" reg="rubritegula">rubritegula</tp:taxon-name-part></tp:taxon-name></italic> [HOLOTYPE], TX: Kendall Co., Boerne, D. Cain Home (<named-content xmlns:xlink="http://www.w3.org/1999/xlink" content-type="dwc:verbatimCoordinates" xlink:type="simple"><named-content content-type="geo-json" specific-use="{&#34;type&#34;:&#34;Point&#34;,&#34;coordinates&#34;:[-98.614167,29.880833]}" id="NCID0E34AI" xlink:type="simple">29°52'51"N, 98°36'51"W</named-content></named-content>), 27 April 2015, David Wagner &amp; Delmar Cain colls., genitalia slide #TAM-2017-002, <abbrev xmlns:xlink="http://www.w3.org/1999/xlink" xlink:title="cytochrome c oxidase subunit 1" id="ABBRID0EB5AI" xlink:type="simple">CO1</abbrev> Barcode DLW-000816 <bold>20</bold><italic><tp:taxon-name><tp:taxon-name-part taxon-name-part-type="genus" reg="Lactura">Lactura</tp:taxon-name-part><tp:taxon-name-part taxon-name-part-type="species" reg="basistriga">basistriga</tp:taxon-name-part></tp:taxon-name></italic>, TX: Cameron Co., Sabal Palm Grove (<named-content xmlns:xlink="http://www.w3.org/1999/xlink" content-type="dwc:verbatimCoordinates" xlink:type="simple"><named-content content-type="geo-json" specific-use="{&#34;type&#34;:&#34;Point&#34;,&#34;coordinates&#34;:[-97.417722,25.852500]}" id="NCID0EV5AI" xlink:type="simple">25°51'9"N, 97°25'3.8"W</named-content></named-content>), BBN15#27a, larva collected 25 April 2015, emerged 21 May 2015, Berry Nall coll., host: <italic><tp:taxon-name><tp:taxon-name-part taxon-name-part-type="genus" reg="Sideroxylon">Sideroxylon</tp:taxon-name-part><tp:taxon-name-part taxon-name-part-type="species" reg="celastrinum">celastrinum</tp:taxon-name-part></tp:taxon-name></italic>, genitalia slide #TAM-2017-005 <bold>21</bold><italic><tp:taxon-name><tp:taxon-name-part taxon-name-part-type="genus" reg="Lactura">Lactura</tp:taxon-name-part><tp:taxon-name-part taxon-name-part-type="species" reg="nalli">nalli</tp:taxon-name-part></tp:taxon-name></italic> [PARATYPE], TX: Starr Co., Falcon Heights (<named-content xmlns:xlink="http://www.w3.org/1999/xlink" content-type="dwc:verbatimCoordinates" xlink:type="simple"><named-content content-type="geo-json" specific-use="{&#34;type&#34;:&#34;Point&#34;,&#34;coordinates&#34;:[-99.122000,26.558500]}" id="NCID0EV6AI" xlink:type="simple">26.5585N, 99.1220W</named-content></named-content>), 19 March 2018, Berry Nall coll <bold>22</bold><italic><tp:taxon-name><tp:taxon-name-part taxon-name-part-type="genus" reg="Lactura">Lactura</tp:taxon-name-part><tp:taxon-name-part taxon-name-part-type="species" reg="pupula">pupula</tp:taxon-name-part></tp:taxon-name></italic>, FL: Nassau Co., Fort Clinch State Park, Ft. Clinch Fernandina Beach, DLW Lot: 2014D136, larva: 28 April 2014, emerged: 22 May 2014, host: <italic><tp:taxon-name><tp:taxon-name-part taxon-name-part-type="genus" reg="Sideroxlon">Sideroxlon</tp:taxon-name-part><tp:taxon-name-part taxon-name-part-type="species" reg="tenax">tenax</tp:taxon-name-part></tp:taxon-name></italic>, Richard Owen coll.</p></caption><graphic xmlns:xlink="http://www.w3.org/1999/xlink" xlink:href="zookeys-846-075-g007.jpg" position="float" orientation="portrait" xlink:type="simple" id="oo_302164.jpg"/></fig><fig id="F8" position="float" orientation="portrait"><label>Figures 23–30.</label><caption><p>Male genitalia. <bold>23</bold><italic><tp:taxon-name><tp:taxon-name-part taxon-name-part-type="genus" reg="Lactura">Lactura</tp:taxon-name-part><tp:taxon-name-part taxon-name-part-type="species" reg="nalli">nalli</tp:taxon-name-part></tp:taxon-name></italic> [PARATYPE], TX: Starr Co., Falcon Heights (<named-content xmlns:xlink="http://www.w3.org/1999/xlink" content-type="dwc:verbatimCoordinates" xlink:type="simple"><named-content content-type="geo-json" specific-use="{&#34;type&#34;:&#34;Point&#34;,&#34;coordinates&#34;:[-99.105900,26.533700]}" id="NCID0EPBBI" xlink:type="simple">26.5337N, 99.1059W</named-content></named-content>), larva: 30 March 2014, pupated: 05 May 2014, emerged: 06 November 2014, host: <italic><tp:taxon-name><tp:taxon-name-part taxon-name-part-type="genus" reg="Sideroxylon">Sideroxylon</tp:taxon-name-part><tp:taxon-name-part taxon-name-part-type="species" reg="celestrinum">celestrinum</tp:taxon-name-part></tp:taxon-name></italic>, Berry Nall coll., BBN14#06c, genitalia slide #TAM-2017-014, <abbrev xmlns:xlink="http://www.w3.org/1999/xlink" xlink:title="cytochrome c oxidase subunit 1" id="ABBRID0E6BBI" xlink:type="simple">CO1</abbrev> Barcode DLW-000486 <bold>24</bold><italic><tp:taxon-name><tp:taxon-name-part taxon-name-part-type="genus" reg="Lactura">Lactura</tp:taxon-name-part><tp:taxon-name-part taxon-name-part-type="species" reg="subfervens">subfervens</tp:taxon-name-part><tp:taxon-name-part taxon-name-part-type="subspecies" reg="sapeloensis">sapeloensis</tp:taxon-name-part></tp:taxon-name></italic> [PARATYPE], GA: McIntosh Co., Sapelo Island, Lighthouse Rd. Salt marsh edge habitat (<named-content xmlns:xlink="http://www.w3.org/1999/xlink" content-type="dwc:verbatimCoordinates" xlink:type="simple"><named-content content-type="geo-json" specific-use="{&#34;type&#34;:&#34;Point&#34;,&#34;coordinates&#34;:[-81.281944,31.390472]}" id="NCID0EXCBI" xlink:type="simple">31°23'25.7"N, 81°16'55"W</named-content></named-content>), 11–12 March 2016, James Adams and Brian Scholtens colls., genitalia slide #TAM-2017-018, Voucher Code TAM0010 <bold>25</bold><italic><tp:taxon-name><tp:taxon-name-part taxon-name-part-type="genus" reg="Lactura">Lactura</tp:taxon-name-part><tp:taxon-name-part taxon-name-part-type="species" reg="atrolinea">atrolinea</tp:taxon-name-part></tp:taxon-name></italic>, TX: Cameron Co., Sabal Palm Grove Sanctuary, 16–17 November 1998, E. Knudson coll., genitalia slide #TAM-2017-015, <abbrev xmlns:xlink="http://www.w3.org/1999/xlink" xlink:title="cytochrome c oxidase subunit 1" id="ABBRID0EJDBI" xlink:type="simple">CO1</abbrev> Barcode DLW-000510 <bold>26</bold><italic><tp:taxon-name><tp:taxon-name-part taxon-name-part-type="genus" reg="Lactura">Lactura</tp:taxon-name-part><tp:taxon-name-part taxon-name-part-type="species" reg="pupula">pupula</tp:taxon-name-part></tp:taxon-name></italic>, FL: Nassau Co., Fort Clinch St. Pk. Ferdinanda Beach, larva: 28 April 2014, emerged: 24 May 2014, host: <italic><tp:taxon-name><tp:taxon-name-part taxon-name-part-type="genus" reg="Sideroxylon">Sideroxylon</tp:taxon-name-part><tp:taxon-name-part taxon-name-part-type="species" reg="tenax">tenax</tp:taxon-name-part></tp:taxon-name></italic>, Richard Owen coll., DLW Lot: 2014D136, Genitalia slide #TAM-2017-016, <abbrev xmlns:xlink="http://www.w3.org/1999/xlink" xlink:title="cytochrome c oxidase subunit 1" id="ABBRID0EFEBI" xlink:type="simple">CO1</abbrev> Barcode DLW-000282, Voucher Code TAM0009 <bold>27</bold><italic><tp:taxon-name><tp:taxon-name-part taxon-name-part-type="genus" reg="Lactura">Lactura</tp:taxon-name-part><tp:taxon-name-part taxon-name-part-type="species" reg="subfervens">subfervens</tp:taxon-name-part></tp:taxon-name></italic>, TX: Uvalde Co., Neil’s Lodges, Rio Frio, larva: 17 April 2014, emerged: 16 April 2015, host: <italic><tp:taxon-name><tp:taxon-name-part taxon-name-part-type="genus" reg="Sideroxylon">Sideroxylon</tp:taxon-name-part><tp:taxon-name-part taxon-name-part-type="species" reg="lanuginosum">lanuginosum</tp:taxon-name-part></tp:taxon-name></italic>, David L. Wagner coll., DLW Lot: 2014D45, genitalia slide #TAM-2017-019, Voucher Code TAM0007 <bold>28</bold><italic><tp:taxon-name><tp:taxon-name-part taxon-name-part-type="genus" reg="Lactura">Lactura</tp:taxon-name-part><tp:taxon-name-part taxon-name-part-type="species" reg="basistriga">basistriga</tp:taxon-name-part></tp:taxon-name></italic>, TX: Hidalgo Co., Bentsen St. Pk., 30 April 1995, E. Knudson coll., genitalia slide #TAM-2017-003, <abbrev xmlns:xlink="http://www.w3.org/1999/xlink" xlink:title="cytochrome c oxidase subunit 1" id="ABBRID0EOFBI" xlink:type="simple">CO1</abbrev> Barcode DLW-000513 <bold>29</bold><italic><tp:taxon-name><tp:taxon-name-part taxon-name-part-type="genus" reg="Lactura">Lactura</tp:taxon-name-part><tp:taxon-name-part taxon-name-part-type="species" reg="rubritegula">rubritegula</tp:taxon-name-part></tp:taxon-name></italic> [PARATYPE], TX: Kendall Co., Boerne (<named-content xmlns:xlink="http://www.w3.org/1999/xlink" content-type="dwc:verbatimCoordinates" xlink:type="simple"><named-content content-type="geo-json" specific-use="{&#34;type&#34;:&#34;Point&#34;,&#34;coordinates&#34;:[-98.613889,29.880833]}" id="NCID0ECGBI" xlink:type="simple">29°52'51"N, 98°36'50"W</named-content></named-content>), 27 April 2015, David Wagner and Delmar Cain colls., genitalia slide #TAM-2017-004 <bold>30</bold><italic><tp:taxon-name><tp:taxon-name-part taxon-name-part-type="genus" reg="Lactura">Lactura</tp:taxon-name-part><tp:taxon-name-part taxon-name-part-type="species" reg="rubritegula">rubritegula</tp:taxon-name-part></tp:taxon-name></italic> [HOLOTYPE], TX: Kendall Co., Boerne, D. Cain Home (<named-content xmlns:xlink="http://www.w3.org/1999/xlink" content-type="dwc:verbatimCoordinates" xlink:type="simple"><named-content content-type="geo-json" specific-use="{&#34;type&#34;:&#34;Point&#34;,&#34;coordinates&#34;:[-98.614167,29.880833]}" id="NCID0EXGBI" xlink:type="simple">29°52'51N, 98°36'51"W</named-content></named-content>), 27 April 2015, David Wagner &amp; Delmar Cain colls., genitalia slide #TAM-2017-002, <abbrev xmlns:xlink="http://www.w3.org/1999/xlink" xlink:title="cytochrome c oxidase subunit 1" id="ABBRID0E3GBI" xlink:type="simple">CO1</abbrev> Barcode DLW-000816. Scale bar: 1mm. Dissections and images prepared by Tony Thomas.</p></caption><graphic xmlns:xlink="http://www.w3.org/1999/xlink" xlink:href="zookeys-846-075-g008.jpg" position="float" orientation="portrait" xlink:type="simple" id="oo_302165.jpg"/></fig><fig id="F9" position="float" orientation="portrait"><label>Figures 31–36.</label><caption><p>Male abdomens with scent-emitting androconial structures. <bold>31</bold><italic><tp:taxon-name><tp:taxon-name-part taxon-name-part-type="genus" reg="Lactura">Lactura</tp:taxon-name-part><tp:taxon-name-part taxon-name-part-type="species" reg="pupula">pupula</tp:taxon-name-part></tp:taxon-name></italic>, FL: Nassau Co., Fort Clinch St. Pk. Ferdinanda Beach, DLW Lot: 2014D136, larva: 28 April 2014, emerged: 24 May 2014, host: <italic><tp:taxon-name><tp:taxon-name-part taxon-name-part-type="genus" reg="Sideroxylon">Sideroxylon</tp:taxon-name-part><tp:taxon-name-part taxon-name-part-type="species" reg="tenax">tenax</tp:taxon-name-part></tp:taxon-name></italic>, Richard Owen coll., Genitalia slide # TAM-2017-016, <abbrev xmlns:xlink="http://www.w3.org/1999/xlink" xlink:title="cytochrome c oxidase subunit 1" id="ABBRID0ELYBI" xlink:type="simple">CO1</abbrev> Barcode DLW-000282, Voucher Code TAM0009 <bold>32</bold><italic><tp:taxon-name><tp:taxon-name-part taxon-name-part-type="genus" reg="Lactura">Lactura</tp:taxon-name-part><tp:taxon-name-part taxon-name-part-type="species" reg="atrolinea">atrolinea</tp:taxon-name-part></tp:taxon-name></italic>, TX: Cameron Co., Sabal Palm Sanctuary (<named-content xmlns:xlink="http://www.w3.org/1999/xlink" content-type="dwc:verbatimCoordinates" xlink:type="simple"><named-content content-type="geo-json" specific-use="{&#34;type&#34;:&#34;Point&#34;,&#34;coordinates&#34;:[-97.416944,25.850833]}" id="NCID0E6YBI" xlink:type="simple">25°51'3"N, 97°25'1"W</named-content></named-content>), ex-ova: female 25 November 2014, DLW Lot: 2014L121b, emerged: 17 February 2015, host: <italic><tp:taxon-name><tp:taxon-name-part taxon-name-part-type="genus" reg="Sideroxylon">Sideroxylon</tp:taxon-name-part><tp:taxon-name-part taxon-name-part-type="species" reg="celastrinum">celastrinum</tp:taxon-name-part></tp:taxon-name></italic>, genitalia slide #TAM-2017-006, Voucher Code TAM0008. <bold>33</bold><italic><tp:taxon-name><tp:taxon-name-part taxon-name-part-type="genus" reg="Lactura">Lactura</tp:taxon-name-part><tp:taxon-name-part taxon-name-part-type="species" reg="subfervens">subfervens</tp:taxon-name-part><tp:taxon-name-part taxon-name-part-type="subspecies" reg="sapeloensis">sapeloensis</tp:taxon-name-part></tp:taxon-name></italic> [PARATYPE], GA: McIntosh Co., Sapelo Island, Lighthouse Rd. salt marsh edge habitat (<named-content xmlns:xlink="http://www.w3.org/1999/xlink" content-type="dwc:verbatimCoordinates" xlink:type="simple"><named-content content-type="geo-json" specific-use="{&#34;type&#34;:&#34;Point&#34;,&#34;coordinates&#34;:[-81.281944,31.390472]}" id="NCID0ED1BI" xlink:type="simple">31°23'25.7"N, 81°16'55"W</named-content></named-content>), 11–12 March 2016, James Adams and Brian Scholtens coll., genitalia slide #TAM-2017-018, Voucher Code TAM0010 <bold>34</bold><italic><tp:taxon-name><tp:taxon-name-part taxon-name-part-type="genus" reg="Lactura">Lactura</tp:taxon-name-part><tp:taxon-name-part taxon-name-part-type="species" reg="nalli">nalli</tp:taxon-name-part></tp:taxon-name></italic> [PARATYPE], TX: Starr Co., Falcon Heights (<named-content xmlns:xlink="http://www.w3.org/1999/xlink" content-type="dwc:verbatimCoordinates" xlink:type="simple"><named-content content-type="geo-json" specific-use="{&#34;type&#34;:&#34;Point&#34;,&#34;coordinates&#34;:[-99.105900,26.533700]}" id="NCID0EY1BI" xlink:type="simple">26.5337N, 99.1059W</named-content></named-content>), larva: 30 March 2014, pupated: 05 May 2014, emerged: 06 November 2014, host: <italic><tp:taxon-name><tp:taxon-name-part taxon-name-part-type="genus" reg="Sideroxylon">Sideroxylon</tp:taxon-name-part><tp:taxon-name-part taxon-name-part-type="species" reg="celastrinum">celastrinum</tp:taxon-name-part></tp:taxon-name></italic>, Berry Nall coll., BBN14#06c, genitalia slide #TAM-2017-014, <abbrev xmlns:xlink="http://www.w3.org/1999/xlink" xlink:title="cytochrome c oxidase subunit 1" id="ABBRID0EI2BI" xlink:type="simple">CO1</abbrev> Barcode DLW-000486 <bold>35</bold><italic><tp:taxon-name><tp:taxon-name-part taxon-name-part-type="genus" reg="Lactura">Lactura</tp:taxon-name-part><tp:taxon-name-part taxon-name-part-type="species" reg="atrolinea">atrolinea</tp:taxon-name-part></tp:taxon-name></italic>, TX: Cameron Co., Audubon Sabal Palm Grove Sanctuary, 16–17 November 1998, E. Knudson coll., genitalia slide # TAM-2017-015, <abbrev xmlns:xlink="http://www.w3.org/1999/xlink" xlink:title="cytochrome c oxidase subunit 1" id="ABBRID0EZ2BI" xlink:type="simple">CO1</abbrev> Barcode DLW-000510 <bold>36</bold><italic><tp:taxon-name><tp:taxon-name-part taxon-name-part-type="genus" reg="Lactura">Lactura</tp:taxon-name-part><tp:taxon-name-part taxon-name-part-type="species" reg="subfervens">subfervens</tp:taxon-name-part><tp:taxon-name-part taxon-name-part-type="subspecies" reg="sapeloensis">sapeloensis</tp:taxon-name-part></tp:taxon-name></italic>, see 33 above. Dissections and images prepared by Tony Thomas.</p></caption><graphic xmlns:xlink="http://www.w3.org/1999/xlink" xlink:href="zookeys-846-075-g009.jpg" position="float" orientation="portrait" xlink:type="simple" id="oo_302166.jpg"/></fig><fig id="F10" position="float" orientation="portrait"><label>Figures 37–43.</label><caption><p>Female genitalia. <bold>37</bold><italic><tp:taxon-name><tp:taxon-name-part taxon-name-part-type="genus" reg="Lactura">Lactura</tp:taxon-name-part><tp:taxon-name-part taxon-name-part-type="species" reg="basistriga">basistriga</tp:taxon-name-part></tp:taxon-name></italic>, TX: Cameron Co., Sabal Palm Sanctuary (<named-content xmlns:xlink="http://www.w3.org/1999/xlink" content-type="dwc:verbatimCoordinates" xlink:type="simple"><named-content content-type="geo-json" specific-use="{&#34;type&#34;:&#34;Point&#34;,&#34;coordinates&#34;:[-97.417722,25.852500]}" id="NCID0EL4BI" xlink:type="simple">25°51'9"N, 97°25'3.8"W</named-content></named-content>), larva: 25 April 2015, pupated: 29 April 2015, emerged: 21 May 2015, host: <italic><tp:taxon-name><tp:taxon-name-part taxon-name-part-type="genus" reg="Sideroxylon">Sideroxylon</tp:taxon-name-part><tp:taxon-name-part taxon-name-part-type="species" reg="celestrinum">celestrinum</tp:taxon-name-part></tp:taxon-name></italic>, Berry Nall coll., BBN15#27a, genitalia slide #TAM-2017-005, Voucher Code TAM0005 <bold>38</bold><italic><tp:taxon-name><tp:taxon-name-part taxon-name-part-type="genus" reg="Lactura">Lactura</tp:taxon-name-part><tp:taxon-name-part taxon-name-part-type="species" reg="nalli">nalli</tp:taxon-name-part></tp:taxon-name></italic> [PARATYPE], TX: Starr Co., Falcon Heights (<named-content xmlns:xlink="http://www.w3.org/1999/xlink" content-type="dwc:verbatimCoordinates" xlink:type="simple"><named-content content-type="geo-json" specific-use="{&#34;type&#34;:&#34;Point&#34;,&#34;coordinates&#34;:[-99.105900,26.533700]}" id="NCID0EL5BI" xlink:type="simple">26.5337N, 99.1059W</named-content></named-content>), genitalia slide #TAM-2017-013, <abbrev xmlns:xlink="http://www.w3.org/1999/xlink" xlink:title="cytochrome c oxidase subunit 1" id="ABBRID0EQ5BI" xlink:type="simple">CO1</abbrev> Barcode DLW-000569 <bold>39</bold><italic><tp:taxon-name><tp:taxon-name-part taxon-name-part-type="genus" reg="Lactura">Lactura</tp:taxon-name-part><tp:taxon-name-part taxon-name-part-type="species" reg="atrolinea">atrolinea</tp:taxon-name-part></tp:taxon-name></italic>, TX: Cameron Co., Sabal Palm Sanctuary (<named-content xmlns:xlink="http://www.w3.org/1999/xlink" content-type="dwc:verbatimCoordinates" xlink:type="simple"><named-content content-type="geo-json" specific-use="{&#34;type&#34;:&#34;Point&#34;,&#34;coordinates&#34;:[-97.416944,25.850833]}" id="NCID0EE6BI" xlink:type="simple">25°51'3"N, 97°25'1"W</named-content></named-content>), 25 November 2014, David L. Wagner coll., genitalia slide #TAM-2017-007 <bold>40</bold><italic><tp:taxon-name><tp:taxon-name-part taxon-name-part-type="genus" reg="Lactura">Lactura</tp:taxon-name-part><tp:taxon-name-part taxon-name-part-type="species" reg="pupula">pupula</tp:taxon-name-part></tp:taxon-name></italic>, FL: Duval Co., Little Talbot State Park, 24 March 2007, B.D. Williams coll., genitalia slide #TAM-2017-011 <bold>41</bold><italic><tp:taxon-name><tp:taxon-name-part taxon-name-part-type="genus" reg="Lactura">Lactura</tp:taxon-name-part><tp:taxon-name-part taxon-name-part-type="species" reg="rubritegula">rubritegula</tp:taxon-name-part></tp:taxon-name></italic> [PARATYPE], TX: Kendall Co., Boerne (<named-content xmlns:xlink="http://www.w3.org/1999/xlink" content-type="dwc:verbatimCoordinates" xlink:type="simple"><named-content content-type="geo-json" specific-use="{&#34;type&#34;:&#34;Point&#34;,&#34;coordinates&#34;:[-98.614167,29.880833]}" id="NCID0EGACI" xlink:type="simple">29°52'51"N, 98°36'51"W</named-content></named-content>), 27 April 2015, David L. Wagner coll., ♀ DLW 2015D60.2b, genitalia slide #TAM-2017-001 <bold>42</bold><italic><tp:taxon-name><tp:taxon-name-part taxon-name-part-type="genus" reg="Lactura">Lactura</tp:taxon-name-part><tp:taxon-name-part taxon-name-part-type="species" reg="subfervens">subfervens</tp:taxon-name-part></tp:taxon-name></italic>, TX: Comal Co., New Braunfells off Huaco Sprgs, Loop Road, 24 March 1995, genitalia slide #TAM-2017-009 <bold>43</bold><italic><tp:taxon-name><tp:taxon-name-part taxon-name-part-type="genus" reg="Lactura">Lactura</tp:taxon-name-part><tp:taxon-name-part taxon-name-part-type="species" reg="subfervens">subfervens</tp:taxon-name-part><tp:taxon-name-part taxon-name-part-type="subspecies" reg="sapeloensis">sapeloensis</tp:taxon-name-part></tp:taxon-name></italic> [PARATYPE], GA: McIntosh Co., Sapelo Island, Lighthouse Rd. salt marsh edge habitat (<named-content xmlns:xlink="http://www.w3.org/1999/xlink" content-type="dwc:verbatimCoordinates" xlink:type="simple"><named-content content-type="geo-json" specific-use="{&#34;type&#34;:&#34;Point&#34;,&#34;coordinates&#34;:[-81.281944,31.390472]}" id="NCID0EMBCI" xlink:type="simple">31°23'25.7"N, 81°16'55"W</named-content></named-content>), 11–12 March 2016, James Adams and Brian Scholtens colls., genitalia slide #TAM-2017-017, <abbrev xmlns:xlink="http://www.w3.org/1999/xlink" xlink:title="cytochrome c oxidase subunit 1" id="ABBRID0ERBCI" xlink:type="simple">CO1</abbrev> Barcode DLW-000770, Voucher Code TAM0003. Scale bar: 2 mm. Dissections and images prepared by Tony Thomas.</p></caption><graphic xmlns:xlink="http://www.w3.org/1999/xlink" xlink:href="zookeys-846-075-g010.jpg" position="float" orientation="portrait" xlink:type="simple" id="oo_302167.jpg"/></fig><fig id="F14" position="float" orientation="portrait"><label>Figures 54–59.</label><caption><p>Phenology of North American <italic><tp:taxon-name><tp:taxon-name-part taxon-name-part-type="genus" reg="Lactura">Lactura</tp:taxon-name-part></tp:taxon-name></italic>, (blue square) all specimen records, (green square) records representing a unique collecting event (multiple individuals from the same collecting event represent a single data point). <bold>54</bold><italic><tp:taxon-name><tp:taxon-name-part taxon-name-part-type="genus" reg="Lactura">L.</tp:taxon-name-part><tp:taxon-name-part taxon-name-part-type="species" reg="pupula">pupula</tp:taxon-name-part></tp:taxon-name></italic> from Florida/Georgia (n = 82) <bold>55</bold><italic><tp:taxon-name><tp:taxon-name-part taxon-name-part-type="genus" reg="Lactura">L.</tp:taxon-name-part><tp:taxon-name-part taxon-name-part-type="species" reg="pupula">pupula</tp:taxon-name-part></tp:taxon-name></italic> from Texas (n = 74) <bold>56</bold><italic><tp:taxon-name><tp:taxon-name-part taxon-name-part-type="genus" reg="Lactura">L.</tp:taxon-name-part><tp:taxon-name-part taxon-name-part-type="species" reg="pupula">pupula</tp:taxon-name-part></tp:taxon-name></italic> from Midwest, U.S. (n = 54) <bold>57</bold><italic><tp:taxon-name><tp:taxon-name-part taxon-name-part-type="genus" reg="Lactura">L.</tp:taxon-name-part><tp:taxon-name-part taxon-name-part-type="species" reg="atrolinea">atrolinea</tp:taxon-name-part></tp:taxon-name></italic> (n = 138) <bold>58</bold><italic><tp:taxon-name><tp:taxon-name-part taxon-name-part-type="genus" reg="Lactura">L.</tp:taxon-name-part><tp:taxon-name-part taxon-name-part-type="species" reg="subfervens">subfervens</tp:taxon-name-part></tp:taxon-name></italic> (n = 474) <bold>59</bold><tp:taxon-name><tp:taxon-name-part taxon-name-part-type="genus" reg="Lactura">L.</tp:taxon-name-part><tp:taxon-name-part taxon-name-part-type="species" reg="subfervens">subfervens</tp:taxon-name-part><tp:taxon-name-part taxon-name-part-type="subspecies" reg="sapeloensis">sapeloensis</tp:taxon-name-part></tp:taxon-name> (n = 21).</p></caption><graphic xmlns:xlink="http://www.w3.org/1999/xlink" xlink:href="zookeys-846-075-g014.jpg" position="float" orientation="portrait" xlink:type="simple" id="oo_302171.jpg"/></fig><fig id="F16" position="float" orientation="portrait"><label>Figure 63.</label><caption><p>Likelihood tree for <italic><tp:taxon-name><tp:taxon-name-part taxon-name-part-type="genus" reg="Lactura">Lactura</tp:taxon-name-part></tp:taxon-name></italic> found north of Mexico with four outgroup zygaenoids based on nine gene regions – see Methods. Bayesian posterior probabilities (left) and bootstrap support values (right) for internal branches.</p></caption><graphic xmlns:xlink="http://www.w3.org/1999/xlink" xlink:href="zookeys-846-075-g016.jpg" position="float" orientation="portrait" xlink:type="simple" id="oo_302173.jpg"/></fig><table-wrap id="T1" position="float" orientation="portrait"><label>Table 1.</label><caption><p>Specimen voucher data and GenBank accession numbers for samples used in phylogenetic analysis. Dash indicates DNA markers that did not amplify.</p></caption><table id="TID0EBVAI" rules="all"><tbody><tr><th rowspan="1" colspan="1">Voucher Code</th><th rowspan="1" colspan="1">Genus Species</th><th rowspan="1" colspan="1"><abbrev xmlns:xlink="http://www.w3.org/1999/xlink" xlink:title="cytochrome c oxidase subunit 1" id="ABBRID0EMIAE" xlink:type="simple">CO1</abbrev> Begin</th><th rowspan="1" colspan="1"><abbrev xmlns:xlink="http://www.w3.org/1999/xlink" xlink:title="cytochrome c oxidase subunit 1" id="ABBRID0EUIAE" xlink:type="simple">CO1</abbrev> End</th><th rowspan="1" colspan="1">EF1-a Begin</th><th rowspan="1" colspan="1">EF1-a End</th><th rowspan="1" colspan="1">
                  <abbrev xmlns:xlink="http://www.w3.org/1999/xlink" xlink:title="ribosomal protein S5" id="ABBRID0ECJAE" xlink:type="simple">RpS5</abbrev>
                </th><th rowspan="1" colspan="1">
                  <abbrev xmlns:xlink="http://www.w3.org/1999/xlink" xlink:title="cytosolic malate dehydrogenase" id="ABBRID0EKJAE" xlink:type="simple">MDH</abbrev>
                </th><th rowspan="1" colspan="1">
                  <abbrev xmlns:xlink="http://www.w3.org/1999/xlink" xlink:title="nexin–9–like protein" id="ABBRID0ESJAE" xlink:type="simple">Nex9</abbrev>
                </th><th rowspan="1" colspan="1">
                  <abbrev xmlns:xlink="http://www.w3.org/1999/xlink" xlink:title="isocitrate dehydrogenase" id="ABBRID0E1JAE" xlink:type="simple">IDH</abbrev>
                </th><th rowspan="1" colspan="1">
                  <abbrev xmlns:xlink="http://www.w3.org/1999/xlink" xlink:title="glyceraldehyde–3–phosphate dehydrogenase" id="ABBRID0ECKAE" xlink:type="simple">GAPDH</abbrev>
                </th></tr><tr><td rowspan="1" colspan="1">TAM0012</td><td rowspan="1" colspan="1">
                  <italic><tp:taxon-name>
                      <tp:taxon-name-part taxon-name-part-type="genus" reg="Lactura">Lactura</tp:taxon-name-part>
                      <tp:taxon-name-part taxon-name-part-type="species" reg="rubritegula">rubritegula</tp:taxon-name-part>
                    </tp:taxon-name></italic>
                </td><td rowspan="1" colspan="1">
                  <ext-link xmlns:xlink="http://www.w3.org/1999/xlink" ext-link-type="gen" xlink:href="MH536189" xlink:type="simple">MH536189</ext-link>
                </td><td rowspan="1" colspan="1">
                  <ext-link xmlns:xlink="http://www.w3.org/1999/xlink" ext-link-type="gen" xlink:href="MH536189" xlink:type="simple">MH536189</ext-link>
                </td><td rowspan="1" colspan="1">
                  <ext-link xmlns:xlink="http://www.w3.org/1999/xlink" ext-link-type="gen" xlink:href="MH553373" xlink:type="simple">MH553373</ext-link>
                </td><td rowspan="1" colspan="1">
                  <ext-link xmlns:xlink="http://www.w3.org/1999/xlink" ext-link-type="gen" xlink:href="MH553373" xlink:type="simple">MH553373</ext-link>
                </td><td rowspan="1" colspan="1">
                  <ext-link xmlns:xlink="http://www.w3.org/1999/xlink" ext-link-type="gen" xlink:href="MH545982" xlink:type="simple">MH545982</ext-link>
                </td><td rowspan="1" colspan="1">
                  <ext-link xmlns:xlink="http://www.w3.org/1999/xlink" ext-link-type="gen" xlink:href="MH545969" xlink:type="simple">MH545969</ext-link>
                </td><td rowspan="1" colspan="1">–</td><td rowspan="1" colspan="1">
                  <ext-link xmlns:xlink="http://www.w3.org/1999/xlink" ext-link-type="gen" xlink:href="MH545979" xlink:type="simple">MH545979</ext-link>
                </td><td rowspan="1" colspan="1">
                  <ext-link xmlns:xlink="http://www.w3.org/1999/xlink" ext-link-type="gen" xlink:href="MH545966" xlink:type="simple">MH545966</ext-link>
                </td></tr><tr><td rowspan="1" colspan="1">TAM0006</td><td rowspan="1" colspan="1">
                  <italic><tp:taxon-name>
                      <tp:taxon-name-part taxon-name-part-type="genus" reg="Lactura">Lactura</tp:taxon-name-part>
                      <tp:taxon-name-part taxon-name-part-type="species" reg="rubritegula">rubritegula</tp:taxon-name-part>
                    </tp:taxon-name></italic>
                </td><td rowspan="1" colspan="1">
                  <ext-link xmlns:xlink="http://www.w3.org/1999/xlink" ext-link-type="gen" xlink:href="MH536196" xlink:type="simple">MH536196</ext-link>
                </td><td rowspan="1" colspan="1">
                  <ext-link xmlns:xlink="http://www.w3.org/1999/xlink" ext-link-type="gen" xlink:href="MH536196" xlink:type="simple">MH536196</ext-link>
                </td><td rowspan="1" colspan="1">
                  <ext-link xmlns:xlink="http://www.w3.org/1999/xlink" ext-link-type="gen" xlink:href="MH553372" xlink:type="simple">MH553372</ext-link>
                </td><td rowspan="1" colspan="1">
                  <ext-link xmlns:xlink="http://www.w3.org/1999/xlink" ext-link-type="gen" xlink:href="MH553372" xlink:type="simple">MH553372</ext-link>
                </td><td rowspan="1" colspan="1">
                  <ext-link xmlns:xlink="http://www.w3.org/1999/xlink" ext-link-type="gen" xlink:href="MH545989" xlink:type="simple">MH545989</ext-link>
                </td><td rowspan="1" colspan="1">
                  <ext-link xmlns:xlink="http://www.w3.org/1999/xlink" ext-link-type="gen" xlink:href="MH545978" xlink:type="simple">MH545978</ext-link>
                </td><td rowspan="1" colspan="1">–</td><td rowspan="1" colspan="1">–</td><td rowspan="1" colspan="1">–</td></tr><tr><td rowspan="1" colspan="1">TAM0013</td><td rowspan="1" colspan="1">
                  <italic><tp:taxon-name>
                      <tp:taxon-name-part taxon-name-part-type="genus" reg="Lactura">Lactura</tp:taxon-name-part>
                      <tp:taxon-name-part taxon-name-part-type="species" reg="basistriga">basistriga</tp:taxon-name-part>
                    </tp:taxon-name></italic>
                </td><td rowspan="1" colspan="1">
                  <ext-link xmlns:xlink="http://www.w3.org/1999/xlink" ext-link-type="gen" xlink:href="MH543321" xlink:type="simple">MH543321</ext-link>
                </td><td rowspan="1" colspan="1">–</td><td rowspan="1" colspan="1">
                  <ext-link xmlns:xlink="http://www.w3.org/1999/xlink" ext-link-type="gen" xlink:href="MH553366" xlink:type="simple">MH553366</ext-link>
                </td><td rowspan="1" colspan="1">–</td><td rowspan="1" colspan="1">
                  <ext-link xmlns:xlink="http://www.w3.org/1999/xlink" ext-link-type="gen" xlink:href="MH545986" xlink:type="simple">MH545986</ext-link>
                </td><td rowspan="1" colspan="1">
                  <ext-link xmlns:xlink="http://www.w3.org/1999/xlink" ext-link-type="gen" xlink:href="MH545973" xlink:type="simple">MH545973</ext-link>
                </td><td rowspan="1" colspan="1">–</td><td rowspan="1" colspan="1">–</td><td rowspan="1" colspan="1">–</td></tr><tr><td rowspan="1" colspan="1">TAM0005</td><td rowspan="1" colspan="1">
                  <italic><tp:taxon-name>
                      <tp:taxon-name-part taxon-name-part-type="genus" reg="Lactura">Lactura</tp:taxon-name-part>
                      <tp:taxon-name-part taxon-name-part-type="species" reg="basistriga">basistriga</tp:taxon-name-part>
                    </tp:taxon-name></italic>
                </td><td rowspan="1" colspan="1">–</td><td rowspan="1" colspan="1">–</td><td rowspan="1" colspan="1">
                  <ext-link xmlns:xlink="http://www.w3.org/1999/xlink" ext-link-type="gen" xlink:href="MH553365" xlink:type="simple">MH553365</ext-link>
                </td><td rowspan="1" colspan="1">–</td><td rowspan="1" colspan="1">
                  <ext-link xmlns:xlink="http://www.w3.org/1999/xlink" ext-link-type="gen" xlink:href="MH545985" xlink:type="simple">MH545985</ext-link>
                </td><td rowspan="1" colspan="1">
                  <ext-link xmlns:xlink="http://www.w3.org/1999/xlink" ext-link-type="gen" xlink:href="MH545972" xlink:type="simple">MH545972</ext-link>
                </td><td rowspan="1" colspan="1">–</td><td rowspan="1" colspan="1">–</td><td rowspan="1" colspan="1">–</td></tr><tr><td rowspan="1" colspan="1">TAM0011</td><td rowspan="1" colspan="1">
                  <italic><tp:taxon-name>
                      <tp:taxon-name-part taxon-name-part-type="genus" reg="Lactura">Lactura</tp:taxon-name-part>
                      <tp:taxon-name-part taxon-name-part-type="species" reg="nalli">nalli</tp:taxon-name-part>
                    </tp:taxon-name></italic>
                </td><td rowspan="1" colspan="1">
                  <ext-link xmlns:xlink="http://www.w3.org/1999/xlink" ext-link-type="gen" xlink:href="MH536192" xlink:type="simple">MH536192</ext-link>
                </td><td rowspan="1" colspan="1">
                  <ext-link xmlns:xlink="http://www.w3.org/1999/xlink" ext-link-type="gen" xlink:href="MH536192" xlink:type="simple">MH536192</ext-link>
                </td><td rowspan="1" colspan="1">
                  <ext-link xmlns:xlink="http://www.w3.org/1999/xlink" ext-link-type="gen" xlink:href="MH553371" xlink:type="simple">MH553371</ext-link>
                </td><td rowspan="1" colspan="1">
                  <ext-link xmlns:xlink="http://www.w3.org/1999/xlink" ext-link-type="gen" xlink:href="MH553371" xlink:type="simple">MH553371</ext-link>
                </td><td rowspan="1" colspan="1">
                  <ext-link xmlns:xlink="http://www.w3.org/1999/xlink" ext-link-type="gen" xlink:href="MH545987" xlink:type="simple">MH545987</ext-link>
                </td><td rowspan="1" colspan="1">
                  <ext-link xmlns:xlink="http://www.w3.org/1999/xlink" ext-link-type="gen" xlink:href="MH545974" xlink:type="simple">MH545974</ext-link>
                </td><td rowspan="1" colspan="1">–</td><td rowspan="1" colspan="1">
                  <ext-link xmlns:xlink="http://www.w3.org/1999/xlink" ext-link-type="gen" xlink:href="MH545980" xlink:type="simple">MH545980</ext-link>
                </td><td rowspan="1" colspan="1">
                  <ext-link xmlns:xlink="http://www.w3.org/1999/xlink" ext-link-type="gen" xlink:href="MH545967" xlink:type="simple">MH545967</ext-link>
                </td></tr><tr><td rowspan="1" colspan="1">TAM0007</td><td rowspan="1" colspan="1">
                  <italic><tp:taxon-name>
                      <tp:taxon-name-part taxon-name-part-type="genus" reg="Lactura">Lactura</tp:taxon-name-part>
                      <tp:taxon-name-part taxon-name-part-type="species" reg="subfervens">subfervens</tp:taxon-name-part>
                    </tp:taxon-name></italic>
                </td><td rowspan="1" colspan="1">
                  <ext-link xmlns:xlink="http://www.w3.org/1999/xlink" ext-link-type="gen" xlink:href="MH536190" xlink:type="simple">MH536190</ext-link>
                </td><td rowspan="1" colspan="1">
                  <ext-link xmlns:xlink="http://www.w3.org/1999/xlink" ext-link-type="gen" xlink:href="MH536190" xlink:type="simple">MH536190</ext-link>
                </td><td rowspan="1" colspan="1">
                  <ext-link xmlns:xlink="http://www.w3.org/1999/xlink" ext-link-type="gen" xlink:href="MH553370" xlink:type="simple">MH553370</ext-link>
                </td><td rowspan="1" colspan="1">
                  <ext-link xmlns:xlink="http://www.w3.org/1999/xlink" ext-link-type="gen" xlink:href="MH553370" xlink:type="simple">MH553370</ext-link>
                </td><td rowspan="1" colspan="1">
                  <ext-link xmlns:xlink="http://www.w3.org/1999/xlink" ext-link-type="gen" xlink:href="MH545983" xlink:type="simple">MH545983</ext-link>
                </td><td rowspan="1" colspan="1">
                  <ext-link xmlns:xlink="http://www.w3.org/1999/xlink" ext-link-type="gen" xlink:href="MH545970" xlink:type="simple">MH545970</ext-link>
                </td><td rowspan="1" colspan="1">
                  <ext-link xmlns:xlink="http://www.w3.org/1999/xlink" ext-link-type="gen" xlink:href="MH545991" xlink:type="simple">MH545991</ext-link>
                </td><td rowspan="1" colspan="1">–</td><td rowspan="1" colspan="1">–</td></tr><tr><td rowspan="1" colspan="1">TAM0003</td><td rowspan="1" colspan="1">
                  <italic><tp:taxon-name>
                      <tp:taxon-name-part taxon-name-part-type="genus" reg="Lactura">Lactura</tp:taxon-name-part>
                      <tp:taxon-name-part taxon-name-part-type="species" reg="subfervens">subfervens</tp:taxon-name-part>
                      <tp:taxon-name-part taxon-name-part-type="subspecies" reg="sapeloensis">sapeloensis</tp:taxon-name-part>
                    </tp:taxon-name></italic>
                </td><td rowspan="1" colspan="1">
                  <ext-link xmlns:xlink="http://www.w3.org/1999/xlink" ext-link-type="gen" xlink:href="MH536193" xlink:type="simple">MH536193</ext-link>
                </td><td rowspan="1" colspan="1">
                  <ext-link xmlns:xlink="http://www.w3.org/1999/xlink" ext-link-type="gen" xlink:href="MH536193" xlink:type="simple">MH536193</ext-link>
                </td><td rowspan="1" colspan="1">
                  <ext-link xmlns:xlink="http://www.w3.org/1999/xlink" ext-link-type="gen" xlink:href="MH553367" xlink:type="simple">MH553367</ext-link>
                </td><td rowspan="1" colspan="1">–</td><td rowspan="1" colspan="1">–</td><td rowspan="1" colspan="1">
                  <ext-link xmlns:xlink="http://www.w3.org/1999/xlink" ext-link-type="gen" xlink:href="MH545975" xlink:type="simple">MH545975</ext-link>
                </td><td rowspan="1" colspan="1">
                  <ext-link xmlns:xlink="http://www.w3.org/1999/xlink" ext-link-type="gen" xlink:href="MH545993" xlink:type="simple">MH545993</ext-link>
                </td><td rowspan="1" colspan="1">–</td><td rowspan="1" colspan="1">–</td></tr><tr><td rowspan="1" colspan="1">TAM0010</td><td rowspan="1" colspan="1">
                  <italic><tp:taxon-name>
                      <tp:taxon-name-part taxon-name-part-type="genus" reg="Lactura">Lactura</tp:taxon-name-part>
                      <tp:taxon-name-part taxon-name-part-type="species" reg="subfervens">subfervens</tp:taxon-name-part>
                      <tp:taxon-name-part taxon-name-part-type="subspecies" reg="sapeloensis">sapeloensis</tp:taxon-name-part>
                    </tp:taxon-name></italic>
                </td><td rowspan="1" colspan="1">
                  <ext-link xmlns:xlink="http://www.w3.org/1999/xlink" ext-link-type="gen" xlink:href="MH536194" xlink:type="simple">MH536194</ext-link>
                </td><td rowspan="1" colspan="1">
                  <ext-link xmlns:xlink="http://www.w3.org/1999/xlink" ext-link-type="gen" xlink:href="MH536194" xlink:type="simple">MH536194</ext-link>
                </td><td rowspan="1" colspan="1">
                  <ext-link xmlns:xlink="http://www.w3.org/1999/xlink" ext-link-type="gen" xlink:href="MH553368" xlink:type="simple">MH553368</ext-link>
                </td><td rowspan="1" colspan="1">–</td><td rowspan="1" colspan="1">
                  <ext-link xmlns:xlink="http://www.w3.org/1999/xlink" ext-link-type="gen" xlink:href="MH545988" xlink:type="simple">MH545988</ext-link>
                </td><td rowspan="1" colspan="1">
                  <ext-link xmlns:xlink="http://www.w3.org/1999/xlink" ext-link-type="gen" xlink:href="MH545976" xlink:type="simple">MH545976</ext-link>
                </td><td rowspan="1" colspan="1">–</td><td rowspan="1" colspan="1">–</td><td rowspan="1" colspan="1">–</td></tr><tr><td rowspan="1" colspan="1">TAM0004</td><td rowspan="1" colspan="1">
                  <italic><tp:taxon-name>
                      <tp:taxon-name-part taxon-name-part-type="genus" reg="Lactura">Lactura</tp:taxon-name-part>
                      <tp:taxon-name-part taxon-name-part-type="species" reg="atrolinea">atrolinea</tp:taxon-name-part>
                    </tp:taxon-name></italic>
                </td><td rowspan="1" colspan="1">
                  <ext-link xmlns:xlink="http://www.w3.org/1999/xlink" ext-link-type="gen" xlink:href="MH536188" xlink:type="simple">MH536188</ext-link>
                </td><td rowspan="1" colspan="1">
                  <ext-link xmlns:xlink="http://www.w3.org/1999/xlink" ext-link-type="gen" xlink:href="MH536188" xlink:type="simple">MH536188</ext-link>
                </td><td rowspan="1" colspan="1">
                  <ext-link xmlns:xlink="http://www.w3.org/1999/xlink" ext-link-type="gen" xlink:href="MH553363" xlink:type="simple">MH553363</ext-link>
                </td><td rowspan="1" colspan="1">–</td><td rowspan="1" colspan="1">
                  <ext-link xmlns:xlink="http://www.w3.org/1999/xlink" ext-link-type="gen" xlink:href="MH545981" xlink:type="simple">MH545981</ext-link>
                </td><td rowspan="1" colspan="1">
                  <ext-link xmlns:xlink="http://www.w3.org/1999/xlink" ext-link-type="gen" xlink:href="MH545968" xlink:type="simple">MH545968</ext-link>
                </td><td rowspan="1" colspan="1">
                  <ext-link xmlns:xlink="http://www.w3.org/1999/xlink" ext-link-type="gen" xlink:href="MH545990" xlink:type="simple">MH545990</ext-link>
                </td><td rowspan="1" colspan="1">–</td><td rowspan="1" colspan="1">–</td></tr><tr><td rowspan="1" colspan="1">TAM0008</td><td rowspan="1" colspan="1">
                  <italic><tp:taxon-name>
                      <tp:taxon-name-part taxon-name-part-type="genus" reg="Lactura">Lactura</tp:taxon-name-part>
                      <tp:taxon-name-part taxon-name-part-type="species" reg="atrolinea">atrolinea</tp:taxon-name-part>
                    </tp:taxon-name></italic>
                </td><td rowspan="1" colspan="1">
                  <ext-link xmlns:xlink="http://www.w3.org/1999/xlink" ext-link-type="gen" xlink:href="MH536191" xlink:type="simple">MH536191</ext-link>
                </td><td rowspan="1" colspan="1">
                  <ext-link xmlns:xlink="http://www.w3.org/1999/xlink" ext-link-type="gen" xlink:href="MH536191" xlink:type="simple">MH536191</ext-link>
                </td><td rowspan="1" colspan="1">
                  <ext-link xmlns:xlink="http://www.w3.org/1999/xlink" ext-link-type="gen" xlink:href="MH553364" xlink:type="simple">MH553364</ext-link>
                </td><td rowspan="1" colspan="1">–</td><td rowspan="1" colspan="1">
                  <ext-link xmlns:xlink="http://www.w3.org/1999/xlink" ext-link-type="gen" xlink:href="MH545984" xlink:type="simple">MH545984</ext-link>
                </td><td rowspan="1" colspan="1">
                  <ext-link xmlns:xlink="http://www.w3.org/1999/xlink" ext-link-type="gen" xlink:href="MH545971" xlink:type="simple">MH545971</ext-link>
                </td><td rowspan="1" colspan="1">
                  <ext-link xmlns:xlink="http://www.w3.org/1999/xlink" ext-link-type="gen" xlink:href="MH545992" xlink:type="simple">MH545992</ext-link>
                </td><td rowspan="1" colspan="1">–</td><td rowspan="1" colspan="1">–</td></tr><tr><td rowspan="1" colspan="1">TAM0009</td><td rowspan="1" colspan="1">
                  <italic><tp:taxon-name>
                      <tp:taxon-name-part taxon-name-part-type="genus" reg="Lactura">Lactura</tp:taxon-name-part>
                      <tp:taxon-name-part taxon-name-part-type="species" reg="pupula">pupula</tp:taxon-name-part>
                    </tp:taxon-name></italic>
                </td><td rowspan="1" colspan="1">
                  <ext-link xmlns:xlink="http://www.w3.org/1999/xlink" ext-link-type="gen" xlink:href="MH536195" xlink:type="simple">MH536195</ext-link>
                </td><td rowspan="1" colspan="1">
                  <ext-link xmlns:xlink="http://www.w3.org/1999/xlink" ext-link-type="gen" xlink:href="MH536195" xlink:type="simple">MH536195</ext-link>
                </td><td rowspan="1" colspan="1">
                  <ext-link xmlns:xlink="http://www.w3.org/1999/xlink" ext-link-type="gen" xlink:href="MH553369" xlink:type="simple">MH553369</ext-link>
                </td><td rowspan="1" colspan="1">–</td><td rowspan="1" colspan="1">–</td><td rowspan="1" colspan="1">
                  <ext-link xmlns:xlink="http://www.w3.org/1999/xlink" ext-link-type="gen" xlink:href="MH545977" xlink:type="simple">MH545977</ext-link>
                </td><td rowspan="1" colspan="1">
                  <ext-link xmlns:xlink="http://www.w3.org/1999/xlink" ext-link-type="gen" xlink:href="MH545994" xlink:type="simple">MH545994</ext-link>
                </td><td rowspan="1" colspan="1">–</td><td rowspan="1" colspan="1">–</td></tr><tr><td rowspan="1" colspan="1">
                  <ext-link xmlns:xlink="http://www.w3.org/1999/xlink" ext-link-type="gen" xlink:href="MM00180" xlink:type="simple">MM00180</ext-link>
                </td><td rowspan="1" colspan="1"><italic><tp:taxon-name><tp:taxon-name-part taxon-name-part-type="genus" reg="Anticrates">Anticrates</tp:taxon-name-part></tp:taxon-name></italic> sp.</td><td rowspan="1" colspan="1">
                  <ext-link xmlns:xlink="http://www.w3.org/1999/xlink" ext-link-type="gen" xlink:href="GU828624" xlink:type="simple">GU828624</ext-link>
                </td><td rowspan="1" colspan="1">
                  <ext-link xmlns:xlink="http://www.w3.org/1999/xlink" ext-link-type="gen" xlink:href="GU828422" xlink:type="simple">GU828422</ext-link>
                </td><td rowspan="1" colspan="1">
                  <ext-link xmlns:xlink="http://www.w3.org/1999/xlink" ext-link-type="gen" xlink:href="GU828959" xlink:type="simple">GU828959</ext-link>
                </td><td rowspan="1" colspan="1">–</td><td rowspan="1" colspan="1">
                  <ext-link xmlns:xlink="http://www.w3.org/1999/xlink" ext-link-type="gen" xlink:href="GU830631" xlink:type="simple">GU830631</ext-link>
                </td><td rowspan="1" colspan="1">
                  <ext-link xmlns:xlink="http://www.w3.org/1999/xlink" ext-link-type="gen" xlink:href="GU830332" xlink:type="simple">GU830332</ext-link>
                </td><td rowspan="1" colspan="1">–</td><td rowspan="1" colspan="1">–</td><td rowspan="1" colspan="1">–</td></tr><tr><td rowspan="1" colspan="1">SEM-06-5644</td><td rowspan="1" colspan="1">
                  <italic><tp:taxon-name>
                      <tp:taxon-name-part taxon-name-part-type="genus" reg="Strigivenifera">Strigivenifera</tp:taxon-name-part>
                      <tp:taxon-name-part taxon-name-part-type="species" reg="venata">venata</tp:taxon-name-part>
                    </tp:taxon-name></italic>
                </td><td rowspan="1" colspan="1">
                  <ext-link xmlns:xlink="http://www.w3.org/1999/xlink" ext-link-type="gen" xlink:href="GU828864" xlink:type="simple">GU828864</ext-link>
                </td><td rowspan="1" colspan="1">–</td><td rowspan="1" colspan="1">
                  <ext-link xmlns:xlink="http://www.w3.org/1999/xlink" ext-link-type="gen" xlink:href="GU829167" xlink:type="simple">GU829167</ext-link>
                </td><td rowspan="1" colspan="1">
                  <ext-link xmlns:xlink="http://www.w3.org/1999/xlink" ext-link-type="gen" xlink:href="GU829429" xlink:type="simple">GU829429</ext-link>
                </td><td rowspan="1" colspan="1">
                  <ext-link xmlns:xlink="http://www.w3.org/1999/xlink" ext-link-type="gen" xlink:href="GU830811" xlink:type="simple">GU830811</ext-link>
                </td><td rowspan="1" colspan="1">
                  <ext-link xmlns:xlink="http://www.w3.org/1999/xlink" ext-link-type="gen" xlink:href="GU830556" xlink:type="simple">GU830556</ext-link>
                </td><td rowspan="1" colspan="1">–</td><td rowspan="1" colspan="1">
                  <ext-link xmlns:xlink="http://www.w3.org/1999/xlink" ext-link-type="gen" xlink:href="GU830242" xlink:type="simple">GU830242</ext-link>
                </td><td rowspan="1" colspan="1">–</td></tr><tr><td rowspan="1" colspan="1">
                  <ext-link xmlns:xlink="http://www.w3.org/1999/xlink" ext-link-type="gen" xlink:href="MM00312" xlink:type="simple">MM00312</ext-link>
                </td><td rowspan="1" colspan="1">
                  <italic><tp:taxon-name>
                      <tp:taxon-name-part taxon-name-part-type="genus" reg="Adscita">Adscita</tp:taxon-name-part>
                      <tp:taxon-name-part taxon-name-part-type="species" reg="statices">statices</tp:taxon-name-part>
                    </tp:taxon-name></italic>
                </td><td rowspan="1" colspan="1">
                  <ext-link xmlns:xlink="http://www.w3.org/1999/xlink" ext-link-type="gen" xlink:href="GU828630" xlink:type="simple">GU828630</ext-link>
                </td><td rowspan="1" colspan="1">
                  <ext-link xmlns:xlink="http://www.w3.org/1999/xlink" ext-link-type="gen" xlink:href="GU828428" xlink:type="simple">GU828428</ext-link>
                </td><td rowspan="1" colspan="1">
                  <ext-link xmlns:xlink="http://www.w3.org/1999/xlink" ext-link-type="gen" xlink:href="GU828965" xlink:type="simple">GU828965</ext-link>
                </td><td rowspan="1" colspan="1">
                  <ext-link xmlns:xlink="http://www.w3.org/1999/xlink" ext-link-type="gen" xlink:href="GU829251" xlink:type="simple">GU829251</ext-link>
                </td><td rowspan="1" colspan="1">
                  <ext-link xmlns:xlink="http://www.w3.org/1999/xlink" ext-link-type="gen" xlink:href="GU830634" xlink:type="simple">GU830634</ext-link>
                </td><td rowspan="1" colspan="1">
                  <ext-link xmlns:xlink="http://www.w3.org/1999/xlink" ext-link-type="gen" xlink:href="GU830338" xlink:type="simple">GU830338</ext-link>
                </td><td rowspan="1" colspan="1">–</td><td rowspan="1" colspan="1">
                  <ext-link xmlns:xlink="http://www.w3.org/1999/xlink" ext-link-type="gen" xlink:href="GU830017" xlink:type="simple">GU830017</ext-link>
                </td><td rowspan="1" colspan="1">
                  <ext-link xmlns:xlink="http://www.w3.org/1999/xlink" ext-link-type="gen" xlink:href="GU829769" xlink:type="simple">GU829769</ext-link>
                </td></tr><tr><td rowspan="1" colspan="1">06-srnp-33730</td><td rowspan="1" colspan="1">
                  <italic><tp:taxon-name>
                      <tp:taxon-name-part taxon-name-part-type="genus" reg="Dalcerides">Dalcerides</tp:taxon-name-part>
                      <tp:taxon-name-part taxon-name-part-type="species" reg="gugelmanni">gugelmanni</tp:taxon-name-part>
                    </tp:taxon-name></italic>
                </td><td rowspan="1" colspan="1">
                  <ext-link xmlns:xlink="http://www.w3.org/1999/xlink" ext-link-type="gen" xlink:href="GU828533" xlink:type="simple">GU828533</ext-link>
                </td><td rowspan="1" colspan="1">
                  <ext-link xmlns:xlink="http://www.w3.org/1999/xlink" ext-link-type="gen" xlink:href="GU828335" xlink:type="simple">GU828335</ext-link>
                </td><td rowspan="1" colspan="1">
                  <ext-link xmlns:xlink="http://www.w3.org/1999/xlink" ext-link-type="gen" xlink:href="GU828879" xlink:type="simple">GU828879</ext-link>
                </td><td rowspan="1" colspan="1">–</td><td rowspan="1" colspan="1">–</td><td rowspan="1" colspan="1">
                  <ext-link xmlns:xlink="http://www.w3.org/1999/xlink" ext-link-type="gen" xlink:href="GU830257" xlink:type="simple">GU830257</ext-link>
                </td><td rowspan="1" colspan="1">–</td><td rowspan="1" colspan="1">
                  <ext-link xmlns:xlink="http://www.w3.org/1999/xlink" ext-link-type="gen" xlink:href="GU829924" xlink:type="simple">GU829924</ext-link>
                </td><td rowspan="1" colspan="1">–</td></tr></tbody></table></table-wrap></tp:treatment-sec></tp:taxon-treatment>
