# Supplementary material for: A Revision of North American Lactura (Lepidoptera, Zygaenoidea, Lacturidae)
Source: Zookeys. 2019 May 16;846:75–116. doi: 10.3897/zookeys.846.31953 (PMC6533213; doi:10.3897/zookeys.846.31953)
Supplement: XML Treatment for Lactura rubritegula [file zookeys.846.31953-treatment7.xml]

<!DOCTYPE tp:taxon-treatment
  PUBLIC "-//TaxonX//DTD Taxonomic Treatment Publishing DTD v0 20100105//EN" "tax-treatment-NSO.dtd">
<tp:taxon-treatment xmlns:tp="http://www.plazi.org/taxpub"><tp:treatment-meta><kwd-group><label>Taxon classification</label><kwd><named-content xmlns:xlink="http://www.w3.org/1999/xlink" content-type="kingdom">Animalia</named-content></kwd><kwd><named-content xmlns:xlink="http://www.w3.org/1999/xlink" content-type="order">Lepidoptera</named-content></kwd><kwd><named-content xmlns:xlink="http://www.w3.org/1999/xlink" content-type="family">Lacturidae</named-content></kwd></kwd-group><mixed-citation publication-type="journal"><person-group><name><surname>Matson</surname><given-names>Tanner A.</given-names></name><name><surname>Wagner</surname><given-names>David L.</given-names></name><name><surname>Miller</surname><given-names>Scott E.</given-names></name></person-group><article-title>A Revision of North American <italic><tp:taxon-name><tp:taxon-name-part taxon-name-part-type="genus" reg="Lactura">Lactura</tp:taxon-name-part></tp:taxon-name></italic> (<tp:taxon-name><tp:taxon-name-part taxon-name-part-type="order">Lepidoptera</tp:taxon-name-part></tp:taxon-name>, <tp:taxon-name><tp:taxon-name-part taxon-name-part-type="superfamily">Zygaenoidea</tp:taxon-name-part></tp:taxon-name>, <tp:taxon-name><tp:taxon-name-part taxon-name-part-type="family">Lacturidae</tp:taxon-name-part></tp:taxon-name>)</article-title><source>Zookeys</source><day>16</day><month>5</month><year>2019</year><volume>846</volume><fpage>75</fpage><lpage>116</lpage><pub-id pub-id-type="doi">10.3897/zookeys.846.31953</pub-id></mixed-citation></tp:treatment-meta><tp:nomenclature><tp:taxon-name>
              <tp:taxon-name-part taxon-name-part-type="genus" reg="Lactura">Lactura</tp:taxon-name-part>
              <tp:taxon-name-part taxon-name-part-type="species" reg="rubritegula">rubritegula</tp:taxon-name-part>
            </tp:taxon-name><tp:taxon-authority>Matson &amp; Wagner, 2017</tp:taxon-authority><xref ref-type="fig" rid="F1">Figs 1</xref><xref ref-type="fig" rid="F7">, 19</xref><xref ref-type="fig" rid="F8">, 29</xref><xref ref-type="fig" rid="F8">, 30</xref><xref ref-type="fig" rid="F10">, 41</xref><xref ref-type="fig" rid="F11">, 46</xref><xref ref-type="fig" rid="F13">, 52</xref><xref ref-type="fig" rid="F15">, 62</xref><xref ref-type="fig" rid="F16">, 63</xref><xref ref-type="table" rid="T1">, Table 1</xref><tp:nomenclature-citation-list><tp:nomenclature-citation><tp:taxon-name>
                  <tp:taxon-name-part taxon-name-part-type="genus" reg="Lactura">Lactura</tp:taxon-name-part>
                  <tp:taxon-name-part taxon-name-part-type="species" reg="rubritegula">rubritegula</tp:taxon-name-part>
                </tp:taxon-name><comment>Matson &amp; Wagner, 2017: 141. Type locality: Kendall Co., Texas, USA. Type material: <named-content xmlns:xlink="http://www.w3.org/1999/xlink" content-type="dwc:institutional_code" xlink:type="simple">USNM</named-content>, <named-content xmlns:xlink="http://www.w3.org/1999/xlink" content-type="dwc:institutional_code" xlink:type="simple">UCMS</named-content>, <named-content xmlns:xlink="http://www.w3.org/1999/xlink" content-type="dwc:institutional_code" xlink:type="simple">TAMUIC</named-content></comment></tp:nomenclature-citation></tp:nomenclature-citation-list></tp:nomenclature><tp:treatment-sec sec-type="diagnosis" id="SECID0EXQDI"><title>Diagnosis.</title><p><italic><tp:taxon-name><tp:taxon-name-part taxon-name-part-type="genus" reg="Lactura">Lactura</tp:taxon-name-part><tp:taxon-name-part taxon-name-part-type="species" reg="rubritegula">rubritegula</tp:taxon-name-part></tp:taxon-name></italic> can be distinguished from its relative <italic><tp:taxon-name><tp:taxon-name-part taxon-name-part-type="genus" reg="Lactura">L.</tp:taxon-name-part><tp:taxon-name-part taxon-name-part-type="species" reg="basistriga">basistriga</tp:taxon-name-part></tp:taxon-name></italic> by the prominence of red dorsal scales on the tegula. It lacks the red subcostal dash that can be found in most forms of <italic><tp:taxon-name><tp:taxon-name-part taxon-name-part-type="genus" reg="Lactura">L.</tp:taxon-name-part><tp:taxon-name-part taxon-name-part-type="species" reg="basistriga">basistriga</tp:taxon-name-part></tp:taxon-name></italic> and <italic><tp:taxon-name><tp:taxon-name-part taxon-name-part-type="genus" reg="Lactura">L.</tp:taxon-name-part><tp:taxon-name-part taxon-name-part-type="species" reg="nalli">nalli</tp:taxon-name-part></tp:taxon-name></italic>, and the scattered flecking of red or brown scales characteristic of <italic><tp:taxon-name><tp:taxon-name-part taxon-name-part-type="genus" reg="Lactura">L.</tp:taxon-name-part><tp:taxon-name-part taxon-name-part-type="species" reg="subfervens">subfervens</tp:taxon-name-part></tp:taxon-name></italic>. Many, but not all, individuals can be distinguished by the basal displacement of the lowermost antemedial spot, somewhat enlarged upper postmedial spot, and the concave arc (open to termen) of the three lower postmedial spots. Female genitalia differ from other <italic><tp:taxon-name><tp:taxon-name-part taxon-name-part-type="genus" reg="Lactura">Lactura</tp:taxon-name-part></tp:taxon-name></italic> in this treatment in having six or seven coils in the ductus bursae. Unique to the larva of this species is the rusty brown dorsum.</p><fig id="F16" position="float" orientation="portrait"><label>Figure 63.</label><caption><p>Likelihood tree for <italic><tp:taxon-name><tp:taxon-name-part taxon-name-part-type="genus" reg="Lactura">Lactura</tp:taxon-name-part></tp:taxon-name></italic> found north of Mexico with four outgroup zygaenoids based on nine gene regions – see Methods. Bayesian posterior probabilities (left) and bootstrap support values (right) for internal branches.</p></caption><graphic xmlns:xlink="http://www.w3.org/1999/xlink" xlink:href="zookeys-846-075-g016.jpg" position="float" orientation="portrait" xlink:type="simple" id="oo_302173.jpg"/></fig></tp:treatment-sec><tp:treatment-sec sec-type="description" id="SECID0EPTDI"><title>Description adult.</title><p>(Figs <xref ref-type="fig" rid="F1">1</xref>, <xref ref-type="fig" rid="F7">19</xref>) Forewing length: 9–11 mm (n = 25). <bold>Head.</bold> Shiny, white decumbent scales over vertex and frons; lower frons sometimes with scattered pink scales. Labial palpus slightly porrect to straight, brick red, subequal to diameter of eye. Antenna filiform, 0.6 length of forewing; shiny, white decumbent scales over scape and basal 2/5, transitioning to admixture of white and red scales; distal 1/5 brick red. <bold>Thorax.</bold> Predominantly white. Patagium mostly white, but red basally. Tegula with conspicuous basal and medial red scales, similar to <italic><tp:taxon-name><tp:taxon-name-part taxon-name-part-type="genus" reg="Lactura">L.</tp:taxon-name-part><tp:taxon-name-part taxon-name-part-type="species" reg="subfervens">subfervens</tp:taxon-name-part></tp:taxon-name></italic>. Medial mesothoracic red spot flanked posterolaterally by ellipsoid to bar-like red spots. Coxa and femur with reddish mesal and dorsal surfaces, distal and ventral surfaces mostly white with mixture of both white and red scaling; tibia given more to white scaling; protarsus mostly red, meso- and metatarsus given to more white scaling. <bold>Forewing.</bold> Pearly white, with seven blood- to mahogany-red spots in oblique antemedial and postmedial series; without scattered dark scales (of <italic><tp:taxon-name><tp:taxon-name-part taxon-name-part-type="genus" reg="Lactura">L.</tp:taxon-name-part><tp:taxon-name-part taxon-name-part-type="species" reg="subfervens">subfervens</tp:taxon-name-part></tp:taxon-name></italic>). Antemedial row with three spots; lower spot usually displaced basally and often smaller than middle spot; postmedial series with four spots: uppermost usually larger or subequal to that below it; lower three forming straight line or (more commonly) slightly concave arc open to termen. (These same three spots often form convex arc in <italic><tp:taxon-name><tp:taxon-name-part taxon-name-part-type="genus" reg="Lactura">L.</tp:taxon-name-part><tp:taxon-name-part taxon-name-part-type="species" reg="basistriga">basistriga</tp:taxon-name-part></tp:taxon-name></italic> and <italic><tp:taxon-name><tp:taxon-name-part taxon-name-part-type="genus" reg="Lactura">L.</tp:taxon-name-part><tp:taxon-name-part taxon-name-part-type="species" reg="nalli">nalli</tp:taxon-name-part></tp:taxon-name></italic> due to basal displacement of lowermost spot.) Basal red scaling along costa narrows and ends before antemedial spots. Underside red with white fringe scales. <bold>Hindwing.</bold> Uniformly light red, above and below, with elongate white fringe scales. <bold>Abdomen.</bold> Dorsum and sides brick-red; venter rusty white. Two pairs of subventral intersegmental hairpencils (with 40–60 androconial scales) inserted between A6 and A7, and A7 and A8. <bold>Male Genitalia</bold> (Figs <xref ref-type="fig" rid="F8">29</xref>, <xref ref-type="fig" rid="F8">30</xref>) (n = 2). Uncus strongly down-curved; medially constricted in basal third; distal part cylindrical and tapered, terminating in thorn-like apical spine. Valva elongate-oval, 2.5 × longer than wide, costa concave at distal third; apex broadly rounded; lateral lobe of juxta with 10–20+ thickened spiniform setae. Vinculum narrow, U-shaped, subquadrangular. Aedeagus exceeding length of valva; thickest at midlength; base broadly rounded; apex ca. half width of middle section, ending in concave oblique aperture, subapical thumb-like process absent. <bold>Female genitalia</bold> (Fig. <xref ref-type="fig" rid="F10">41</xref>) (n = 2). Papillae anales ca. 4 × longer than broad with dorsal sclerotized rim fused with posterior apophyses. Ductus bursae with 6–8 coils; coil diameter gradually increasing to corpus bursae; anteriormost coil 2 × diameter of posteriormost coil, and subequal to diameter of bursa. Corpus bursae longer than broad with large four-lobed signa; without anterior accessory pouch.</p></tp:treatment-sec><tp:treatment-sec sec-type="description" id="SECID0EDWDI"><title>Description of living final instar.</title><p>(Fig. <xref ref-type="fig" rid="F11">46</xref>) Glossy pale green with broad cinnamon-brown middorsal stripe outwardly edged with black that runs through the D1 pinacula; white dorsal/subdorsal stripe running through yellow D2 warts; two, wavy-edged, pale supraspiracular stripes, subequal in width to subdorsal stripe, that extend from T1–A8. Larger primary setae borne from minute white spots (~pinacula). Dorsum with vague, black, transverse intersegmental lines. White D1 pinacula borne from apex of otherwise black warts. D2 seta from white pinaculum at apex of yellow wart with yellow extending down to SD seta. Thin, vague, wavy, pale spiracular stripe immediately ventral to light-orange spiracles, as well as single, white, straight-edged subventral stripe equal in width to supraspiracular stripes.</p></tp:treatment-sec><tp:treatment-sec sec-type="distribution" id="SECID0ENWDI"><title>Distribution and biology.</title><p><italic><tp:taxon-name><tp:taxon-name-part taxon-name-part-type="genus" reg="Lactura">Lactura</tp:taxon-name-part><tp:taxon-name-part taxon-name-part-type="species" reg="rubritegula">rubritegula</tp:taxon-name-part></tp:taxon-name></italic> is known from the Hill Country around San Antonio, Texas, westward to Edwards and Uvalde counties, but its range remains unclarified due to previous taxonomic confusion with <italic><tp:taxon-name><tp:taxon-name-part taxon-name-part-type="genus" reg="Lactura">L.</tp:taxon-name-part><tp:taxon-name-part taxon-name-part-type="species" reg="basistriga">basistriga</tp:taxon-name-part></tp:taxon-name></italic> and other <italic><tp:taxon-name><tp:taxon-name-part taxon-name-part-type="genus" reg="Lactura">Lactura</tp:taxon-name-part></tp:taxon-name></italic> (Fig. <xref ref-type="fig" rid="F13">52</xref>). Its range likely extends into Mexico. Delmar Cain has found larvae feeding on <italic><tp:taxon-name><tp:taxon-name-part taxon-name-part-type="genus" reg="Sideroxylon">Sideroxylon</tp:taxon-name-part><tp:taxon-name-part taxon-name-part-type="species" reg="lanuginosum">lanuginosum</tp:taxon-name-part></tp:taxon-name></italic> (this is the only <italic><tp:taxon-name><tp:taxon-name-part taxon-name-part-type="genus" reg="Sideroxylon">Sideroxylon</tp:taxon-name-part></tp:taxon-name></italic> that occurs at the three known localities for the species). Peak flight of <italic><tp:taxon-name><tp:taxon-name-part taxon-name-part-type="genus" reg="Lactura">L.</tp:taxon-name-part><tp:taxon-name-part taxon-name-part-type="species" reg="rubritegula">rubritegula</tp:taxon-name-part></tp:taxon-name></italic> appears to be tied to spring rains and the availability of new foliage. The moth begins flying, late for a <italic><tp:taxon-name><tp:taxon-name-part taxon-name-part-type="genus" reg="Lactura">Lactura</tp:taxon-name-part></tp:taxon-name></italic>, i.e., in the second half of April into May, following the flights of <italic><tp:taxon-name><tp:taxon-name-part taxon-name-part-type="genus" reg="Lactura">L.</tp:taxon-name-part><tp:taxon-name-part taxon-name-part-type="species" reg="subfervens">subfervens</tp:taxon-name-part></tp:taxon-name></italic> and <italic><tp:taxon-name><tp:taxon-name-part taxon-name-part-type="genus" reg="Lactura">L.</tp:taxon-name-part><tp:taxon-name-part taxon-name-part-type="species" reg="pupula">pupula</tp:taxon-name-part></tp:taxon-name></italic> at the type locality (Fig. <xref ref-type="fig" rid="F15">62</xref>).</p></tp:treatment-sec><tp:treatment-sec sec-type="remarks" id="SECID0ESZDI"><title>Remarks.</title><p>A comparative assessment of <italic><tp:taxon-name><tp:taxon-name-part taxon-name-part-type="genus" reg="Lactura">L.</tp:taxon-name-part><tp:taxon-name-part taxon-name-part-type="species" reg="rubritegula">rubritegula</tp:taxon-name-part></tp:taxon-name></italic> relative to <italic><tp:taxon-name><tp:taxon-name-part taxon-name-part-type="genus" reg="Lactura">L.</tp:taxon-name-part><tp:taxon-name-part taxon-name-part-type="species" reg="basistriga">basistriga</tp:taxon-name-part></tp:taxon-name></italic> is provided in <xref ref-type="bibr" rid="B22">Matson and Wagner (2017)</xref>.</p></tp:treatment-sec><tp:treatment-sec><!--Section generated to contain objects referenced in tp:taxon-treatment.--><fig id="F1" position="float" orientation="portrait"><label>Figures 1, 2.</label><caption><p><italic><tp:taxon-name><tp:taxon-name-part taxon-name-part-type="genus" reg="Lactura">Lactura</tp:taxon-name-part></tp:taxon-name></italic> resting posture. <bold>1</bold><italic><tp:taxon-name><tp:taxon-name-part taxon-name-part-type="genus" reg="Lactura">Lactura</tp:taxon-name-part><tp:taxon-name-part taxon-name-part-type="species" reg="rubritegula">rubritegula</tp:taxon-name-part></tp:taxon-name></italic> dorsal view <bold>2</bold><italic><tp:taxon-name><tp:taxon-name-part taxon-name-part-type="genus" reg="Lactura">Lactura</tp:taxon-name-part><tp:taxon-name-part taxon-name-part-type="species" reg="nalli">nalli</tp:taxon-name-part></tp:taxon-name></italic> lateral view.</p></caption><graphic xmlns:xlink="http://www.w3.org/1999/xlink" xlink:href="zookeys-846-075-g001.jpg" position="float" orientation="portrait" xlink:type="simple" id="oo_302158.jpg"/></fig><fig id="F7" position="float" orientation="portrait"><label>Figures 15–22.</label><caption><p>Adult <italic><tp:taxon-name><tp:taxon-name-part taxon-name-part-type="genus" reg="Lactura">Lactura</tp:taxon-name-part></tp:taxon-name></italic>. <bold>15</bold><italic><tp:taxon-name><tp:taxon-name-part taxon-name-part-type="genus" reg="Lactura">Lactura</tp:taxon-name-part><tp:taxon-name-part taxon-name-part-type="species" reg="subfervens">subfervens</tp:taxon-name-part></tp:taxon-name></italic> (heavy maculation), TX: Kaufman Co., Becker, 18 February 2011, J. McDermott coll., <abbrev xmlns:xlink="http://www.w3.org/1999/xlink" xlink:title="cytochrome c oxidase subunit 1" id="ABBRID0EN2AI" xlink:type="simple">CO1</abbrev> Barcode DLW-000111 <bold>16</bold><italic><tp:taxon-name><tp:taxon-name-part taxon-name-part-type="genus" reg="Lactura">Lactura</tp:taxon-name-part><tp:taxon-name-part taxon-name-part-type="species" reg="subfervens">subfervens</tp:taxon-name-part></tp:taxon-name></italic> (light maculation), TX: Harrison Co., Caddo Lake St. Pk., 14 June 1998, E. Knudson coll., <abbrev xmlns:xlink="http://www.w3.org/1999/xlink" xlink:title="cytochrome c oxidase subunit 1" id="ABBRID0E52AI" xlink:type="simple">CO1</abbrev> Barcode DLW-000509 <bold>17</bold><italic><tp:taxon-name><tp:taxon-name-part taxon-name-part-type="genus" reg="Lactura">Lactura</tp:taxon-name-part><tp:taxon-name-part taxon-name-part-type="species" reg="subfervens">subfervens</tp:taxon-name-part><tp:taxon-name-part taxon-name-part-type="subspecies" reg="sapeloensis">sapeloensis</tp:taxon-name-part></tp:taxon-name></italic>, FL: Marion Co., Hopkins Prairie (<named-content xmlns:xlink="http://www.w3.org/1999/xlink" content-type="dwc:verbatimCoordinates" xlink:type="simple"><named-content content-type="geo-json" specific-use="{&#34;type&#34;:&#34;Point&#34;,&#34;coordinates&#34;:[-81.692000,29.275000]}" id="NCID0EW3AI" xlink:type="simple">29.275N, 81.692W</named-content></named-content>), 18 March 2013, J. Vargo coll <bold>18</bold><italic><tp:taxon-name><tp:taxon-name-part taxon-name-part-type="genus" reg="Lactura">Lactura</tp:taxon-name-part><tp:taxon-name-part taxon-name-part-type="species" reg="atrolinea">atrolinea</tp:taxon-name-part></tp:taxon-name></italic>, TX: Cameron Co., Sabal Palm Grove Sanctuary, 16–17 November 1998, E. Knudson coll., genitalia slide #TAM-2017-015, <abbrev xmlns:xlink="http://www.w3.org/1999/xlink" xlink:title="cytochrome c oxidase subunit 1" id="ABBRID0EI4AI" xlink:type="simple">CO1</abbrev> Barcode DLW-000510 <bold>19</bold><italic><tp:taxon-name><tp:taxon-name-part taxon-name-part-type="genus" reg="Lactura">Lactura</tp:taxon-name-part><tp:taxon-name-part taxon-name-part-type="species" reg="rubritegula">rubritegula</tp:taxon-name-part></tp:taxon-name></italic> [HOLOTYPE], TX: Kendall Co., Boerne, D. Cain Home (<named-content xmlns:xlink="http://www.w3.org/1999/xlink" content-type="dwc:verbatimCoordinates" xlink:type="simple"><named-content content-type="geo-json" specific-use="{&#34;type&#34;:&#34;Point&#34;,&#34;coordinates&#34;:[-98.614167,29.880833]}" id="NCID0E34AI" xlink:type="simple">29°52'51"N, 98°36'51"W</named-content></named-content>), 27 April 2015, David Wagner &amp; Delmar Cain colls., genitalia slide #TAM-2017-002, <abbrev xmlns:xlink="http://www.w3.org/1999/xlink" xlink:title="cytochrome c oxidase subunit 1" id="ABBRID0EB5AI" xlink:type="simple">CO1</abbrev> Barcode DLW-000816 <bold>20</bold><italic><tp:taxon-name><tp:taxon-name-part taxon-name-part-type="genus" reg="Lactura">Lactura</tp:taxon-name-part><tp:taxon-name-part taxon-name-part-type="species" reg="basistriga">basistriga</tp:taxon-name-part></tp:taxon-name></italic>, TX: Cameron Co., Sabal Palm Grove (<named-content xmlns:xlink="http://www.w3.org/1999/xlink" content-type="dwc:verbatimCoordinates" xlink:type="simple"><named-content content-type="geo-json" specific-use="{&#34;type&#34;:&#34;Point&#34;,&#34;coordinates&#34;:[-97.417722,25.852500]}" id="NCID0EV5AI" xlink:type="simple">25°51'9"N, 97°25'3.8"W</named-content></named-content>), BBN15#27a, larva collected 25 April 2015, emerged 21 May 2015, Berry Nall coll., host: <italic><tp:taxon-name><tp:taxon-name-part taxon-name-part-type="genus" reg="Sideroxylon">Sideroxylon</tp:taxon-name-part><tp:taxon-name-part taxon-name-part-type="species" reg="celastrinum">celastrinum</tp:taxon-name-part></tp:taxon-name></italic>, genitalia slide #TAM-2017-005 <bold>21</bold><italic><tp:taxon-name><tp:taxon-name-part taxon-name-part-type="genus" reg="Lactura">Lactura</tp:taxon-name-part><tp:taxon-name-part taxon-name-part-type="species" reg="nalli">nalli</tp:taxon-name-part></tp:taxon-name></italic> [PARATYPE], TX: Starr Co., Falcon Heights (<named-content xmlns:xlink="http://www.w3.org/1999/xlink" content-type="dwc:verbatimCoordinates" xlink:type="simple"><named-content content-type="geo-json" specific-use="{&#34;type&#34;:&#34;Point&#34;,&#34;coordinates&#34;:[-99.122000,26.558500]}" id="NCID0EV6AI" xlink:type="simple">26.5585N, 99.1220W</named-content></named-content>), 19 March 2018, Berry Nall coll <bold>22</bold><italic><tp:taxon-name><tp:taxon-name-part taxon-name-part-type="genus" reg="Lactura">Lactura</tp:taxon-name-part><tp:taxon-name-part taxon-name-part-type="species" reg="pupula">pupula</tp:taxon-name-part></tp:taxon-name></italic>, FL: Nassau Co., Fort Clinch State Park, Ft. Clinch Fernandina Beach, DLW Lot: 2014D136, larva: 28 April 2014, emerged: 22 May 2014, host: <italic><tp:taxon-name><tp:taxon-name-part taxon-name-part-type="genus" reg="Sideroxlon">Sideroxlon</tp:taxon-name-part><tp:taxon-name-part taxon-name-part-type="species" reg="tenax">tenax</tp:taxon-name-part></tp:taxon-name></italic>, Richard Owen coll.</p></caption><graphic xmlns:xlink="http://www.w3.org/1999/xlink" xlink:href="zookeys-846-075-g007.jpg" position="float" orientation="portrait" xlink:type="simple" id="oo_302164.jpg"/></fig><fig id="F8" position="float" orientation="portrait"><label>Figures 23–30.</label><caption><p>Male genitalia. <bold>23</bold><italic><tp:taxon-name><tp:taxon-name-part taxon-name-part-type="genus" reg="Lactura">Lactura</tp:taxon-name-part><tp:taxon-name-part taxon-name-part-type="species" reg="nalli">nalli</tp:taxon-name-part></tp:taxon-name></italic> [PARATYPE], TX: Starr Co., Falcon Heights (<named-content xmlns:xlink="http://www.w3.org/1999/xlink" content-type="dwc:verbatimCoordinates" xlink:type="simple"><named-content content-type="geo-json" specific-use="{&#34;type&#34;:&#34;Point&#34;,&#34;coordinates&#34;:[-99.105900,26.533700]}" id="NCID0EPBBI" xlink:type="simple">26.5337N, 99.1059W</named-content></named-content>), larva: 30 March 2014, pupated: 05 May 2014, emerged: 06 November 2014, host: <italic><tp:taxon-name><tp:taxon-name-part taxon-name-part-type="genus" reg="Sideroxylon">Sideroxylon</tp:taxon-name-part><tp:taxon-name-part taxon-name-part-type="species" reg="celestrinum">celestrinum</tp:taxon-name-part></tp:taxon-name></italic>, Berry Nall coll., BBN14#06c, genitalia slide #TAM-2017-014, <abbrev xmlns:xlink="http://www.w3.org/1999/xlink" xlink:title="cytochrome c oxidase subunit 1" id="ABBRID0E6BBI" xlink:type="simple">CO1</abbrev> Barcode DLW-000486 <bold>24</bold><italic><tp:taxon-name><tp:taxon-name-part taxon-name-part-type="genus" reg="Lactura">Lactura</tp:taxon-name-part><tp:taxon-name-part taxon-name-part-type="species" reg="subfervens">subfervens</tp:taxon-name-part><tp:taxon-name-part taxon-name-part-type="subspecies" reg="sapeloensis">sapeloensis</tp:taxon-name-part></tp:taxon-name></italic> [PARATYPE], GA: McIntosh Co., Sapelo Island, Lighthouse Rd. Salt marsh edge habitat (<named-content xmlns:xlink="http://www.w3.org/1999/xlink" content-type="dwc:verbatimCoordinates" xlink:type="simple"><named-content content-type="geo-json" specific-use="{&#34;type&#34;:&#34;Point&#34;,&#34;coordinates&#34;:[-81.281944,31.390472]}" id="NCID0EXCBI" xlink:type="simple">31°23'25.7"N, 81°16'55"W</named-content></named-content>), 11–12 March 2016, James Adams and Brian Scholtens colls., genitalia slide #TAM-2017-018, Voucher Code TAM0010 <bold>25</bold><italic><tp:taxon-name><tp:taxon-name-part taxon-name-part-type="genus" reg="Lactura">Lactura</tp:taxon-name-part><tp:taxon-name-part taxon-name-part-type="species" reg="atrolinea">atrolinea</tp:taxon-name-part></tp:taxon-name></italic>, TX: Cameron Co., Sabal Palm Grove Sanctuary, 16–17 November 1998, E. Knudson coll., genitalia slide #TAM-2017-015, <abbrev xmlns:xlink="http://www.w3.org/1999/xlink" xlink:title="cytochrome c oxidase subunit 1" id="ABBRID0EJDBI" xlink:type="simple">CO1</abbrev> Barcode DLW-000510 <bold>26</bold><italic><tp:taxon-name><tp:taxon-name-part taxon-name-part-type="genus" reg="Lactura">Lactura</tp:taxon-name-part><tp:taxon-name-part taxon-name-part-type="species" reg="pupula">pupula</tp:taxon-name-part></tp:taxon-name></italic>, FL: Nassau Co., Fort Clinch St. Pk. Ferdinanda Beach, larva: 28 April 2014, emerged: 24 May 2014, host: <italic><tp:taxon-name><tp:taxon-name-part taxon-name-part-type="genus" reg="Sideroxylon">Sideroxylon</tp:taxon-name-part><tp:taxon-name-part taxon-name-part-type="species" reg="tenax">tenax</tp:taxon-name-part></tp:taxon-name></italic>, Richard Owen coll., DLW Lot: 2014D136, Genitalia slide #TAM-2017-016, <abbrev xmlns:xlink="http://www.w3.org/1999/xlink" xlink:title="cytochrome c oxidase subunit 1" id="ABBRID0EFEBI" xlink:type="simple">CO1</abbrev> Barcode DLW-000282, Voucher Code TAM0009 <bold>27</bold><italic><tp:taxon-name><tp:taxon-name-part taxon-name-part-type="genus" reg="Lactura">Lactura</tp:taxon-name-part><tp:taxon-name-part taxon-name-part-type="species" reg="subfervens">subfervens</tp:taxon-name-part></tp:taxon-name></italic>, TX: Uvalde Co., Neil’s Lodges, Rio Frio, larva: 17 April 2014, emerged: 16 April 2015, host: <italic><tp:taxon-name><tp:taxon-name-part taxon-name-part-type="genus" reg="Sideroxylon">Sideroxylon</tp:taxon-name-part><tp:taxon-name-part taxon-name-part-type="species" reg="lanuginosum">lanuginosum</tp:taxon-name-part></tp:taxon-name></italic>, David L. Wagner coll., DLW Lot: 2014D45, genitalia slide #TAM-2017-019, Voucher Code TAM0007 <bold>28</bold><italic><tp:taxon-name><tp:taxon-name-part taxon-name-part-type="genus" reg="Lactura">Lactura</tp:taxon-name-part><tp:taxon-name-part taxon-name-part-type="species" reg="basistriga">basistriga</tp:taxon-name-part></tp:taxon-name></italic>, TX: Hidalgo Co., Bentsen St. Pk., 30 April 1995, E. Knudson coll., genitalia slide #TAM-2017-003, <abbrev xmlns:xlink="http://www.w3.org/1999/xlink" xlink:title="cytochrome c oxidase subunit 1" id="ABBRID0EOFBI" xlink:type="simple">CO1</abbrev> Barcode DLW-000513 <bold>29</bold><italic><tp:taxon-name><tp:taxon-name-part taxon-name-part-type="genus" reg="Lactura">Lactura</tp:taxon-name-part><tp:taxon-name-part taxon-name-part-type="species" reg="rubritegula">rubritegula</tp:taxon-name-part></tp:taxon-name></italic> [PARATYPE], TX: Kendall Co., Boerne (<named-content xmlns:xlink="http://www.w3.org/1999/xlink" content-type="dwc:verbatimCoordinates" xlink:type="simple"><named-content content-type="geo-json" specific-use="{&#34;type&#34;:&#34;Point&#34;,&#34;coordinates&#34;:[-98.613889,29.880833]}" id="NCID0ECGBI" xlink:type="simple">29°52'51"N, 98°36'50"W</named-content></named-content>), 27 April 2015, David Wagner and Delmar Cain colls., genitalia slide #TAM-2017-004 <bold>30</bold><italic><tp:taxon-name><tp:taxon-name-part taxon-name-part-type="genus" reg="Lactura">Lactura</tp:taxon-name-part><tp:taxon-name-part taxon-name-part-type="species" reg="rubritegula">rubritegula</tp:taxon-name-part></tp:taxon-name></italic> [HOLOTYPE], TX: Kendall Co., Boerne, D. Cain Home (<named-content xmlns:xlink="http://www.w3.org/1999/xlink" content-type="dwc:verbatimCoordinates" xlink:type="simple"><named-content content-type="geo-json" specific-use="{&#34;type&#34;:&#34;Point&#34;,&#34;coordinates&#34;:[-98.614167,29.880833]}" id="NCID0EXGBI" xlink:type="simple">29°52'51N, 98°36'51"W</named-content></named-content>), 27 April 2015, David Wagner &amp; Delmar Cain colls., genitalia slide #TAM-2017-002, <abbrev xmlns:xlink="http://www.w3.org/1999/xlink" xlink:title="cytochrome c oxidase subunit 1" id="ABBRID0E3GBI" xlink:type="simple">CO1</abbrev> Barcode DLW-000816. Scale bar: 1mm. Dissections and images prepared by Tony Thomas.</p></caption><graphic xmlns:xlink="http://www.w3.org/1999/xlink" xlink:href="zookeys-846-075-g008.jpg" position="float" orientation="portrait" xlink:type="simple" id="oo_302165.jpg"/></fig><fig id="F10" position="float" orientation="portrait"><label>Figures 37–43.</label><caption><p>Female genitalia. <bold>37</bold><italic><tp:taxon-name><tp:taxon-name-part taxon-name-part-type="genus" reg="Lactura">Lactura</tp:taxon-name-part><tp:taxon-name-part taxon-name-part-type="species" reg="basistriga">basistriga</tp:taxon-name-part></tp:taxon-name></italic>, TX: Cameron Co., Sabal Palm Sanctuary (<named-content xmlns:xlink="http://www.w3.org/1999/xlink" content-type="dwc:verbatimCoordinates" xlink:type="simple"><named-content content-type="geo-json" specific-use="{&#34;type&#34;:&#34;Point&#34;,&#34;coordinates&#34;:[-97.417722,25.852500]}" id="NCID0EL4BI" xlink:type="simple">25°51'9"N, 97°25'3.8"W</named-content></named-content>), larva: 25 April 2015, pupated: 29 April 2015, emerged: 21 May 2015, host: <italic><tp:taxon-name><tp:taxon-name-part taxon-name-part-type="genus" reg="Sideroxylon">Sideroxylon</tp:taxon-name-part><tp:taxon-name-part taxon-name-part-type="species" reg="celestrinum">celestrinum</tp:taxon-name-part></tp:taxon-name></italic>, Berry Nall coll., BBN15#27a, genitalia slide #TAM-2017-005, Voucher Code TAM0005 <bold>38</bold><italic><tp:taxon-name><tp:taxon-name-part taxon-name-part-type="genus" reg="Lactura">Lactura</tp:taxon-name-part><tp:taxon-name-part taxon-name-part-type="species" reg="nalli">nalli</tp:taxon-name-part></tp:taxon-name></italic> [PARATYPE], TX: Starr Co., Falcon Heights (<named-content xmlns:xlink="http://www.w3.org/1999/xlink" content-type="dwc:verbatimCoordinates" xlink:type="simple"><named-content content-type="geo-json" specific-use="{&#34;type&#34;:&#34;Point&#34;,&#34;coordinates&#34;:[-99.105900,26.533700]}" id="NCID0EL5BI" xlink:type="simple">26.5337N, 99.1059W</named-content></named-content>), genitalia slide #TAM-2017-013, <abbrev xmlns:xlink="http://www.w3.org/1999/xlink" xlink:title="cytochrome c oxidase subunit 1" id="ABBRID0EQ5BI" xlink:type="simple">CO1</abbrev> Barcode DLW-000569 <bold>39</bold><italic><tp:taxon-name><tp:taxon-name-part taxon-name-part-type="genus" reg="Lactura">Lactura</tp:taxon-name-part><tp:taxon-name-part taxon-name-part-type="species" reg="atrolinea">atrolinea</tp:taxon-name-part></tp:taxon-name></italic>, TX: Cameron Co., Sabal Palm Sanctuary (<named-content xmlns:xlink="http://www.w3.org/1999/xlink" content-type="dwc:verbatimCoordinates" xlink:type="simple"><named-content content-type="geo-json" specific-use="{&#34;type&#34;:&#34;Point&#34;,&#34;coordinates&#34;:[-97.416944,25.850833]}" id="NCID0EE6BI" xlink:type="simple">25°51'3"N, 97°25'1"W</named-content></named-content>), 25 November 2014, David L. Wagner coll., genitalia slide #TAM-2017-007 <bold>40</bold><italic><tp:taxon-name><tp:taxon-name-part taxon-name-part-type="genus" reg="Lactura">Lactura</tp:taxon-name-part><tp:taxon-name-part taxon-name-part-type="species" reg="pupula">pupula</tp:taxon-name-part></tp:taxon-name></italic>, FL: Duval Co., Little Talbot State Park, 24 March 2007, B.D. Williams coll., genitalia slide #TAM-2017-011 <bold>41</bold><italic><tp:taxon-name><tp:taxon-name-part taxon-name-part-type="genus" reg="Lactura">Lactura</tp:taxon-name-part><tp:taxon-name-part taxon-name-part-type="species" reg="rubritegula">rubritegula</tp:taxon-name-part></tp:taxon-name></italic> [PARATYPE], TX: Kendall Co., Boerne (<named-content xmlns:xlink="http://www.w3.org/1999/xlink" content-type="dwc:verbatimCoordinates" xlink:type="simple"><named-content content-type="geo-json" specific-use="{&#34;type&#34;:&#34;Point&#34;,&#34;coordinates&#34;:[-98.614167,29.880833]}" id="NCID0EGACI" xlink:type="simple">29°52'51"N, 98°36'51"W</named-content></named-content>), 27 April 2015, David L. Wagner coll., ♀ DLW 2015D60.2b, genitalia slide #TAM-2017-001 <bold>42</bold><italic><tp:taxon-name><tp:taxon-name-part taxon-name-part-type="genus" reg="Lactura">Lactura</tp:taxon-name-part><tp:taxon-name-part taxon-name-part-type="species" reg="subfervens">subfervens</tp:taxon-name-part></tp:taxon-name></italic>, TX: Comal Co., New Braunfells off Huaco Sprgs, Loop Road, 24 March 1995, genitalia slide #TAM-2017-009 <bold>43</bold><italic><tp:taxon-name><tp:taxon-name-part taxon-name-part-type="genus" reg="Lactura">Lactura</tp:taxon-name-part><tp:taxon-name-part taxon-name-part-type="species" reg="subfervens">subfervens</tp:taxon-name-part><tp:taxon-name-part taxon-name-part-type="subspecies" reg="sapeloensis">sapeloensis</tp:taxon-name-part></tp:taxon-name></italic> [PARATYPE], GA: McIntosh Co., Sapelo Island, Lighthouse Rd. salt marsh edge habitat (<named-content xmlns:xlink="http://www.w3.org/1999/xlink" content-type="dwc:verbatimCoordinates" xlink:type="simple"><named-content content-type="geo-json" specific-use="{&#34;type&#34;:&#34;Point&#34;,&#34;coordinates&#34;:[-81.281944,31.390472]}" id="NCID0EMBCI" xlink:type="simple">31°23'25.7"N, 81°16'55"W</named-content></named-content>), 11–12 March 2016, James Adams and Brian Scholtens colls., genitalia slide #TAM-2017-017, <abbrev xmlns:xlink="http://www.w3.org/1999/xlink" xlink:title="cytochrome c oxidase subunit 1" id="ABBRID0ERBCI" xlink:type="simple">CO1</abbrev> Barcode DLW-000770, Voucher Code TAM0003. Scale bar: 2 mm. Dissections and images prepared by Tony Thomas.</p></caption><graphic xmlns:xlink="http://www.w3.org/1999/xlink" xlink:href="zookeys-846-075-g010.jpg" position="float" orientation="portrait" xlink:type="simple" id="oo_302167.jpg"/></fig><fig id="F11" position="float" orientation="portrait"><label>Figures 44–49.</label><caption><p><italic><tp:taxon-name><tp:taxon-name-part taxon-name-part-type="genus" reg="Lactura">Lactura</tp:taxon-name-part></tp:taxon-name></italic> last instars. <bold>44</bold><italic><tp:taxon-name><tp:taxon-name-part taxon-name-part-type="genus" reg="Lactura">Lactura</tp:taxon-name-part><tp:taxon-name-part taxon-name-part-type="species" reg="pupula">pupula</tp:taxon-name-part></tp:taxon-name></italic><bold>45</bold><italic><tp:taxon-name><tp:taxon-name-part taxon-name-part-type="genus" reg="Lactura">Lactura</tp:taxon-name-part><tp:taxon-name-part taxon-name-part-type="species" reg="subfervens">subfervens</tp:taxon-name-part></tp:taxon-name></italic><bold>46</bold><italic><tp:taxon-name><tp:taxon-name-part taxon-name-part-type="genus" reg="Lactura">Lactura</tp:taxon-name-part><tp:taxon-name-part taxon-name-part-type="species" reg="rubritegula">rubritegula</tp:taxon-name-part></tp:taxon-name></italic><bold>47</bold><italic><tp:taxon-name><tp:taxon-name-part taxon-name-part-type="genus" reg="Lactura">Lactura</tp:taxon-name-part><tp:taxon-name-part taxon-name-part-type="species" reg="atrolinea">atrolinea</tp:taxon-name-part></tp:taxon-name></italic><bold>48</bold><italic><tp:taxon-name><tp:taxon-name-part taxon-name-part-type="genus" reg="Lactura">Lactura</tp:taxon-name-part><tp:taxon-name-part taxon-name-part-type="species" reg="nalli">nalli</tp:taxon-name-part></tp:taxon-name></italic><bold>49</bold><italic><tp:taxon-name><tp:taxon-name-part taxon-name-part-type="genus" reg="Lactura">Lactura</tp:taxon-name-part><tp:taxon-name-part taxon-name-part-type="species" reg="basistriga">basistriga</tp:taxon-name-part></tp:taxon-name></italic>.</p></caption><graphic xmlns:xlink="http://www.w3.org/1999/xlink" xlink:href="zookeys-846-075-g011.jpg" position="float" orientation="portrait" xlink:type="simple" id="oo_302168.jpg"/></fig><fig id="F13" position="float" orientation="portrait"><label>Figures 52, 53.</label><caption><p>Geographic distribution of <italic><tp:taxon-name><tp:taxon-name-part taxon-name-part-type="genus" reg="Lactura">Lactura</tp:taxon-name-part></tp:taxon-name></italic> north of Mexico. Single dots may represent &gt;1 individuals. <bold>52</bold><italic><tp:taxon-name><tp:taxon-name-part taxon-name-part-type="genus" reg="Lactura">Lactura</tp:taxon-name-part><tp:taxon-name-part taxon-name-part-type="species" reg="pupula">pupula</tp:taxon-name-part></tp:taxon-name></italic> (n = 231), <italic><tp:taxon-name><tp:taxon-name-part taxon-name-part-type="genus" reg="Lactura">Lactura</tp:taxon-name-part><tp:taxon-name-part taxon-name-part-type="species" reg="basistriga">basistriga</tp:taxon-name-part></tp:taxon-name></italic> (n = 93), <italic><tp:taxon-name><tp:taxon-name-part taxon-name-part-type="genus" reg="Lactura">Lactura</tp:taxon-name-part><tp:taxon-name-part taxon-name-part-type="species" reg="rubritegula">rubritegula</tp:taxon-name-part></tp:taxon-name></italic> (n = 13), and <italic><tp:taxon-name><tp:taxon-name-part taxon-name-part-type="genus" reg="Lactura">Lactura</tp:taxon-name-part><tp:taxon-name-part taxon-name-part-type="species" reg="nalli">nalli</tp:taxon-name-part></tp:taxon-name></italic> (n = 11) <bold>53</bold><italic><tp:taxon-name><tp:taxon-name-part taxon-name-part-type="genus" reg="Lactura">Lactura</tp:taxon-name-part><tp:taxon-name-part taxon-name-part-type="species" reg="subfervens">subfervens</tp:taxon-name-part></tp:taxon-name></italic> (n = 472), <italic><tp:taxon-name><tp:taxon-name-part taxon-name-part-type="genus" reg="Lactura">Lactura</tp:taxon-name-part><tp:taxon-name-part taxon-name-part-type="species" reg="atrolinea">atrolinea</tp:taxon-name-part></tp:taxon-name></italic> (n = 138), and <italic><tp:taxon-name><tp:taxon-name-part taxon-name-part-type="genus" reg="Lactura">Lactura</tp:taxon-name-part><tp:taxon-name-part taxon-name-part-type="species" reg="subfervens">subfervens</tp:taxon-name-part><tp:taxon-name-part taxon-name-part-type="subspecies" reg="sapeloensis">sapeloensis</tp:taxon-name-part></tp:taxon-name></italic> (n = 20).</p></caption><graphic xmlns:xlink="http://www.w3.org/1999/xlink" xlink:href="zookeys-846-075-g013.jpg" position="float" orientation="portrait" xlink:type="simple" id="oo_302170.jpg"/></fig><fig id="F15" position="float" orientation="portrait"><label>Figures 60–62.</label><caption><p>Phenology of North American <italic><tp:taxon-name><tp:taxon-name-part taxon-name-part-type="genus" reg="Lactura">Lactura</tp:taxon-name-part></tp:taxon-name></italic>, (blue square) all specimen records, (green square) records representing a unique collecting event (multiple individuals from the same collecting event represent a single data point). <bold>60</bold><italic><tp:taxon-name><tp:taxon-name-part taxon-name-part-type="genus" reg="Lactura">L.</tp:taxon-name-part><tp:taxon-name-part taxon-name-part-type="species" reg="nalli">nalli</tp:taxon-name-part></tp:taxon-name></italic> (n = 29) <bold>61</bold><italic><tp:taxon-name><tp:taxon-name-part taxon-name-part-type="genus" reg="Lactura">L.</tp:taxon-name-part><tp:taxon-name-part taxon-name-part-type="species" reg="basistriga">basistriga</tp:taxon-name-part></tp:taxon-name></italic> (n = 87) <bold>62</bold><italic><tp:taxon-name><tp:taxon-name-part taxon-name-part-type="genus" reg="Lactura">L.</tp:taxon-name-part><tp:taxon-name-part taxon-name-part-type="species" reg="rubritegula">rubritegula</tp:taxon-name-part></tp:taxon-name></italic> (n = 13).</p></caption><graphic xmlns:xlink="http://www.w3.org/1999/xlink" xlink:href="zookeys-846-075-g015.jpg" position="float" orientation="portrait" xlink:type="simple" id="oo_302172.jpg"/></fig><table-wrap id="T1" position="float" orientation="portrait"><label>Table 1.</label><caption><p>Specimen voucher data and GenBank accession numbers for samples used in phylogenetic analysis. Dash indicates DNA markers that did not amplify.</p></caption><table id="TID0EBVAI" rules="all"><tbody><tr><th rowspan="1" colspan="1">Voucher Code</th><th rowspan="1" colspan="1">Genus Species</th><th rowspan="1" colspan="1"><abbrev xmlns:xlink="http://www.w3.org/1999/xlink" xlink:title="cytochrome c oxidase subunit 1" id="ABBRID0EMIAE" xlink:type="simple">CO1</abbrev> Begin</th><th rowspan="1" colspan="1"><abbrev xmlns:xlink="http://www.w3.org/1999/xlink" xlink:title="cytochrome c oxidase subunit 1" id="ABBRID0EUIAE" xlink:type="simple">CO1</abbrev> End</th><th rowspan="1" colspan="1">EF1-a Begin</th><th rowspan="1" colspan="1">EF1-a End</th><th rowspan="1" colspan="1">
                  <abbrev xmlns:xlink="http://www.w3.org/1999/xlink" xlink:title="ribosomal protein S5" id="ABBRID0ECJAE" xlink:type="simple">RpS5</abbrev>
                </th><th rowspan="1" colspan="1">
                  <abbrev xmlns:xlink="http://www.w3.org/1999/xlink" xlink:title="cytosolic malate dehydrogenase" id="ABBRID0EKJAE" xlink:type="simple">MDH</abbrev>
                </th><th rowspan="1" colspan="1">
                  <abbrev xmlns:xlink="http://www.w3.org/1999/xlink" xlink:title="nexin–9–like protein" id="ABBRID0ESJAE" xlink:type="simple">Nex9</abbrev>
                </th><th rowspan="1" colspan="1">
                  <abbrev xmlns:xlink="http://www.w3.org/1999/xlink" xlink:title="isocitrate dehydrogenase" id="ABBRID0E1JAE" xlink:type="simple">IDH</abbrev>
                </th><th rowspan="1" colspan="1">
                  <abbrev xmlns:xlink="http://www.w3.org/1999/xlink" xlink:title="glyceraldehyde–3–phosphate dehydrogenase" id="ABBRID0ECKAE" xlink:type="simple">GAPDH</abbrev>
                </th></tr><tr><td rowspan="1" colspan="1">TAM0012</td><td rowspan="1" colspan="1">
                  <italic><tp:taxon-name>
                      <tp:taxon-name-part taxon-name-part-type="genus" reg="Lactura">Lactura</tp:taxon-name-part>
                      <tp:taxon-name-part taxon-name-part-type="species" reg="rubritegula">rubritegula</tp:taxon-name-part>
                    </tp:taxon-name></italic>
                </td><td rowspan="1" colspan="1">
                  <ext-link xmlns:xlink="http://www.w3.org/1999/xlink" ext-link-type="gen" xlink:href="MH536189" xlink:type="simple">MH536189</ext-link>
                </td><td rowspan="1" colspan="1">
                  <ext-link xmlns:xlink="http://www.w3.org/1999/xlink" ext-link-type="gen" xlink:href="MH536189" xlink:type="simple">MH536189</ext-link>
                </td><td rowspan="1" colspan="1">
                  <ext-link xmlns:xlink="http://www.w3.org/1999/xlink" ext-link-type="gen" xlink:href="MH553373" xlink:type="simple">MH553373</ext-link>
                </td><td rowspan="1" colspan="1">
                  <ext-link xmlns:xlink="http://www.w3.org/1999/xlink" ext-link-type="gen" xlink:href="MH553373" xlink:type="simple">MH553373</ext-link>
                </td><td rowspan="1" colspan="1">
                  <ext-link xmlns:xlink="http://www.w3.org/1999/xlink" ext-link-type="gen" xlink:href="MH545982" xlink:type="simple">MH545982</ext-link>
                </td><td rowspan="1" colspan="1">
                  <ext-link xmlns:xlink="http://www.w3.org/1999/xlink" ext-link-type="gen" xlink:href="MH545969" xlink:type="simple">MH545969</ext-link>
                </td><td rowspan="1" colspan="1">–</td><td rowspan="1" colspan="1">
                  <ext-link xmlns:xlink="http://www.w3.org/1999/xlink" ext-link-type="gen" xlink:href="MH545979" xlink:type="simple">MH545979</ext-link>
                </td><td rowspan="1" colspan="1">
                  <ext-link xmlns:xlink="http://www.w3.org/1999/xlink" ext-link-type="gen" xlink:href="MH545966" xlink:type="simple">MH545966</ext-link>
                </td></tr><tr><td rowspan="1" colspan="1">TAM0006</td><td rowspan="1" colspan="1">
                  <italic><tp:taxon-name>
                      <tp:taxon-name-part taxon-name-part-type="genus" reg="Lactura">Lactura</tp:taxon-name-part>
                      <tp:taxon-name-part taxon-name-part-type="species" reg="rubritegula">rubritegula</tp:taxon-name-part>
                    </tp:taxon-name></italic>
                </td><td rowspan="1" colspan="1">
                  <ext-link xmlns:xlink="http://www.w3.org/1999/xlink" ext-link-type="gen" xlink:href="MH536196" xlink:type="simple">MH536196</ext-link>
                </td><td rowspan="1" colspan="1">
                  <ext-link xmlns:xlink="http://www.w3.org/1999/xlink" ext-link-type="gen" xlink:href="MH536196" xlink:type="simple">MH536196</ext-link>
                </td><td rowspan="1" colspan="1">
                  <ext-link xmlns:xlink="http://www.w3.org/1999/xlink" ext-link-type="gen" xlink:href="MH553372" xlink:type="simple">MH553372</ext-link>
                </td><td rowspan="1" colspan="1">
                  <ext-link xmlns:xlink="http://www.w3.org/1999/xlink" ext-link-type="gen" xlink:href="MH553372" xlink:type="simple">MH553372</ext-link>
                </td><td rowspan="1" colspan="1">
                  <ext-link xmlns:xlink="http://www.w3.org/1999/xlink" ext-link-type="gen" xlink:href="MH545989" xlink:type="simple">MH545989</ext-link>
                </td><td rowspan="1" colspan="1">
                  <ext-link xmlns:xlink="http://www.w3.org/1999/xlink" ext-link-type="gen" xlink:href="MH545978" xlink:type="simple">MH545978</ext-link>
                </td><td rowspan="1" colspan="1">–</td><td rowspan="1" colspan="1">–</td><td rowspan="1" colspan="1">–</td></tr><tr><td rowspan="1" colspan="1">TAM0013</td><td rowspan="1" colspan="1">
                  <italic><tp:taxon-name>
                      <tp:taxon-name-part taxon-name-part-type="genus" reg="Lactura">Lactura</tp:taxon-name-part>
                      <tp:taxon-name-part taxon-name-part-type="species" reg="basistriga">basistriga</tp:taxon-name-part>
                    </tp:taxon-name></italic>
                </td><td rowspan="1" colspan="1">
                  <ext-link xmlns:xlink="http://www.w3.org/1999/xlink" ext-link-type="gen" xlink:href="MH543321" xlink:type="simple">MH543321</ext-link>
                </td><td rowspan="1" colspan="1">–</td><td rowspan="1" colspan="1">
                  <ext-link xmlns:xlink="http://www.w3.org/1999/xlink" ext-link-type="gen" xlink:href="MH553366" xlink:type="simple">MH553366</ext-link>
                </td><td rowspan="1" colspan="1">–</td><td rowspan="1" colspan="1">
                  <ext-link xmlns:xlink="http://www.w3.org/1999/xlink" ext-link-type="gen" xlink:href="MH545986" xlink:type="simple">MH545986</ext-link>
                </td><td rowspan="1" colspan="1">
                  <ext-link xmlns:xlink="http://www.w3.org/1999/xlink" ext-link-type="gen" xlink:href="MH545973" xlink:type="simple">MH545973</ext-link>
                </td><td rowspan="1" colspan="1">–</td><td rowspan="1" colspan="1">–</td><td rowspan="1" colspan="1">–</td></tr><tr><td rowspan="1" colspan="1">TAM0005</td><td rowspan="1" colspan="1">
                  <italic><tp:taxon-name>
                      <tp:taxon-name-part taxon-name-part-type="genus" reg="Lactura">Lactura</tp:taxon-name-part>
                      <tp:taxon-name-part taxon-name-part-type="species" reg="basistriga">basistriga</tp:taxon-name-part>
                    </tp:taxon-name></italic>
                </td><td rowspan="1" colspan="1">–</td><td rowspan="1" colspan="1">–</td><td rowspan="1" colspan="1">
                  <ext-link xmlns:xlink="http://www.w3.org/1999/xlink" ext-link-type="gen" xlink:href="MH553365" xlink:type="simple">MH553365</ext-link>
                </td><td rowspan="1" colspan="1">–</td><td rowspan="1" colspan="1">
                  <ext-link xmlns:xlink="http://www.w3.org/1999/xlink" ext-link-type="gen" xlink:href="MH545985" xlink:type="simple">MH545985</ext-link>
                </td><td rowspan="1" colspan="1">
                  <ext-link xmlns:xlink="http://www.w3.org/1999/xlink" ext-link-type="gen" xlink:href="MH545972" xlink:type="simple">MH545972</ext-link>
                </td><td rowspan="1" colspan="1">–</td><td rowspan="1" colspan="1">–</td><td rowspan="1" colspan="1">–</td></tr><tr><td rowspan="1" colspan="1">TAM0011</td><td rowspan="1" colspan="1">
                  <italic><tp:taxon-name>
                      <tp:taxon-name-part taxon-name-part-type="genus" reg="Lactura">Lactura</tp:taxon-name-part>
                      <tp:taxon-name-part taxon-name-part-type="species" reg="nalli">nalli</tp:taxon-name-part>
                    </tp:taxon-name></italic>
                </td><td rowspan="1" colspan="1">
                  <ext-link xmlns:xlink="http://www.w3.org/1999/xlink" ext-link-type="gen" xlink:href="MH536192" xlink:type="simple">MH536192</ext-link>
                </td><td rowspan="1" colspan="1">
                  <ext-link xmlns:xlink="http://www.w3.org/1999/xlink" ext-link-type="gen" xlink:href="MH536192" xlink:type="simple">MH536192</ext-link>
                </td><td rowspan="1" colspan="1">
                  <ext-link xmlns:xlink="http://www.w3.org/1999/xlink" ext-link-type="gen" xlink:href="MH553371" xlink:type="simple">MH553371</ext-link>
                </td><td rowspan="1" colspan="1">
                  <ext-link xmlns:xlink="http://www.w3.org/1999/xlink" ext-link-type="gen" xlink:href="MH553371" xlink:type="simple">MH553371</ext-link>
                </td><td rowspan="1" colspan="1">
                  <ext-link xmlns:xlink="http://www.w3.org/1999/xlink" ext-link-type="gen" xlink:href="MH545987" xlink:type="simple">MH545987</ext-link>
                </td><td rowspan="1" colspan="1">
                  <ext-link xmlns:xlink="http://www.w3.org/1999/xlink" ext-link-type="gen" xlink:href="MH545974" xlink:type="simple">MH545974</ext-link>
                </td><td rowspan="1" colspan="1">–</td><td rowspan="1" colspan="1">
                  <ext-link xmlns:xlink="http://www.w3.org/1999/xlink" ext-link-type="gen" xlink:href="MH545980" xlink:type="simple">MH545980</ext-link>
                </td><td rowspan="1" colspan="1">
                  <ext-link xmlns:xlink="http://www.w3.org/1999/xlink" ext-link-type="gen" xlink:href="MH545967" xlink:type="simple">MH545967</ext-link>
                </td></tr><tr><td rowspan="1" colspan="1">TAM0007</td><td rowspan="1" colspan="1">
                  <italic><tp:taxon-name>
                      <tp:taxon-name-part taxon-name-part-type="genus" reg="Lactura">Lactura</tp:taxon-name-part>
                      <tp:taxon-name-part taxon-name-part-type="species" reg="subfervens">subfervens</tp:taxon-name-part>
                    </tp:taxon-name></italic>
                </td><td rowspan="1" colspan="1">
                  <ext-link xmlns:xlink="http://www.w3.org/1999/xlink" ext-link-type="gen" xlink:href="MH536190" xlink:type="simple">MH536190</ext-link>
                </td><td rowspan="1" colspan="1">
                  <ext-link xmlns:xlink="http://www.w3.org/1999/xlink" ext-link-type="gen" xlink:href="MH536190" xlink:type="simple">MH536190</ext-link>
                </td><td rowspan="1" colspan="1">
                  <ext-link xmlns:xlink="http://www.w3.org/1999/xlink" ext-link-type="gen" xlink:href="MH553370" xlink:type="simple">MH553370</ext-link>
                </td><td rowspan="1" colspan="1">
                  <ext-link xmlns:xlink="http://www.w3.org/1999/xlink" ext-link-type="gen" xlink:href="MH553370" xlink:type="simple">MH553370</ext-link>
                </td><td rowspan="1" colspan="1">
                  <ext-link xmlns:xlink="http://www.w3.org/1999/xlink" ext-link-type="gen" xlink:href="MH545983" xlink:type="simple">MH545983</ext-link>
                </td><td rowspan="1" colspan="1">
                  <ext-link xmlns:xlink="http://www.w3.org/1999/xlink" ext-link-type="gen" xlink:href="MH545970" xlink:type="simple">MH545970</ext-link>
                </td><td rowspan="1" colspan="1">
                  <ext-link xmlns:xlink="http://www.w3.org/1999/xlink" ext-link-type="gen" xlink:href="MH545991" xlink:type="simple">MH545991</ext-link>
                </td><td rowspan="1" colspan="1">–</td><td rowspan="1" colspan="1">–</td></tr><tr><td rowspan="1" colspan="1">TAM0003</td><td rowspan="1" colspan="1">
                  <italic><tp:taxon-name>
                      <tp:taxon-name-part taxon-name-part-type="genus" reg="Lactura">Lactura</tp:taxon-name-part>
                      <tp:taxon-name-part taxon-name-part-type="species" reg="subfervens">subfervens</tp:taxon-name-part>
                      <tp:taxon-name-part taxon-name-part-type="subspecies" reg="sapeloensis">sapeloensis</tp:taxon-name-part>
                    </tp:taxon-name></italic>
                </td><td rowspan="1" colspan="1">
                  <ext-link xmlns:xlink="http://www.w3.org/1999/xlink" ext-link-type="gen" xlink:href="MH536193" xlink:type="simple">MH536193</ext-link>
                </td><td rowspan="1" colspan="1">
                  <ext-link xmlns:xlink="http://www.w3.org/1999/xlink" ext-link-type="gen" xlink:href="MH536193" xlink:type="simple">MH536193</ext-link>
                </td><td rowspan="1" colspan="1">
                  <ext-link xmlns:xlink="http://www.w3.org/1999/xlink" ext-link-type="gen" xlink:href="MH553367" xlink:type="simple">MH553367</ext-link>
                </td><td rowspan="1" colspan="1">–</td><td rowspan="1" colspan="1">–</td><td rowspan="1" colspan="1">
                  <ext-link xmlns:xlink="http://www.w3.org/1999/xlink" ext-link-type="gen" xlink:href="MH545975" xlink:type="simple">MH545975</ext-link>
                </td><td rowspan="1" colspan="1">
                  <ext-link xmlns:xlink="http://www.w3.org/1999/xlink" ext-link-type="gen" xlink:href="MH545993" xlink:type="simple">MH545993</ext-link>
                </td><td rowspan="1" colspan="1">–</td><td rowspan="1" colspan="1">–</td></tr><tr><td rowspan="1" colspan="1">TAM0010</td><td rowspan="1" colspan="1">
                  <italic><tp:taxon-name>
                      <tp:taxon-name-part taxon-name-part-type="genus" reg="Lactura">Lactura</tp:taxon-name-part>
                      <tp:taxon-name-part taxon-name-part-type="species" reg="subfervens">subfervens</tp:taxon-name-part>
                      <tp:taxon-name-part taxon-name-part-type="subspecies" reg="sapeloensis">sapeloensis</tp:taxon-name-part>
                    </tp:taxon-name></italic>
                </td><td rowspan="1" colspan="1">
                  <ext-link xmlns:xlink="http://www.w3.org/1999/xlink" ext-link-type="gen" xlink:href="MH536194" xlink:type="simple">MH536194</ext-link>
                </td><td rowspan="1" colspan="1">
                  <ext-link xmlns:xlink="http://www.w3.org/1999/xlink" ext-link-type="gen" xlink:href="MH536194" xlink:type="simple">MH536194</ext-link>
                </td><td rowspan="1" colspan="1">
                  <ext-link xmlns:xlink="http://www.w3.org/1999/xlink" ext-link-type="gen" xlink:href="MH553368" xlink:type="simple">MH553368</ext-link>
                </td><td rowspan="1" colspan="1">–</td><td rowspan="1" colspan="1">
                  <ext-link xmlns:xlink="http://www.w3.org/1999/xlink" ext-link-type="gen" xlink:href="MH545988" xlink:type="simple">MH545988</ext-link>
                </td><td rowspan="1" colspan="1">
                  <ext-link xmlns:xlink="http://www.w3.org/1999/xlink" ext-link-type="gen" xlink:href="MH545976" xlink:type="simple">MH545976</ext-link>
                </td><td rowspan="1" colspan="1">–</td><td rowspan="1" colspan="1">–</td><td rowspan="1" colspan="1">–</td></tr><tr><td rowspan="1" colspan="1">TAM0004</td><td rowspan="1" colspan="1">
                  <italic><tp:taxon-name>
                      <tp:taxon-name-part taxon-name-part-type="genus" reg="Lactura">Lactura</tp:taxon-name-part>
                      <tp:taxon-name-part taxon-name-part-type="species" reg="atrolinea">atrolinea</tp:taxon-name-part>
                    </tp:taxon-name></italic>
                </td><td rowspan="1" colspan="1">
                  <ext-link xmlns:xlink="http://www.w3.org/1999/xlink" ext-link-type="gen" xlink:href="MH536188" xlink:type="simple">MH536188</ext-link>
                </td><td rowspan="1" colspan="1">
                  <ext-link xmlns:xlink="http://www.w3.org/1999/xlink" ext-link-type="gen" xlink:href="MH536188" xlink:type="simple">MH536188</ext-link>
                </td><td rowspan="1" colspan="1">
                  <ext-link xmlns:xlink="http://www.w3.org/1999/xlink" ext-link-type="gen" xlink:href="MH553363" xlink:type="simple">MH553363</ext-link>
                </td><td rowspan="1" colspan="1">–</td><td rowspan="1" colspan="1">
                  <ext-link xmlns:xlink="http://www.w3.org/1999/xlink" ext-link-type="gen" xlink:href="MH545981" xlink:type="simple">MH545981</ext-link>
                </td><td rowspan="1" colspan="1">
                  <ext-link xmlns:xlink="http://www.w3.org/1999/xlink" ext-link-type="gen" xlink:href="MH545968" xlink:type="simple">MH545968</ext-link>
                </td><td rowspan="1" colspan="1">
                  <ext-link xmlns:xlink="http://www.w3.org/1999/xlink" ext-link-type="gen" xlink:href="MH545990" xlink:type="simple">MH545990</ext-link>
                </td><td rowspan="1" colspan="1">–</td><td rowspan="1" colspan="1">–</td></tr><tr><td rowspan="1" colspan="1">TAM0008</td><td rowspan="1" colspan="1">
                  <italic><tp:taxon-name>
                      <tp:taxon-name-part taxon-name-part-type="genus" reg="Lactura">Lactura</tp:taxon-name-part>
                      <tp:taxon-name-part taxon-name-part-type="species" reg="atrolinea">atrolinea</tp:taxon-name-part>
                    </tp:taxon-name></italic>
                </td><td rowspan="1" colspan="1">
                  <ext-link xmlns:xlink="http://www.w3.org/1999/xlink" ext-link-type="gen" xlink:href="MH536191" xlink:type="simple">MH536191</ext-link>
                </td><td rowspan="1" colspan="1">
                  <ext-link xmlns:xlink="http://www.w3.org/1999/xlink" ext-link-type="gen" xlink:href="MH536191" xlink:type="simple">MH536191</ext-link>
                </td><td rowspan="1" colspan="1">
                  <ext-link xmlns:xlink="http://www.w3.org/1999/xlink" ext-link-type="gen" xlink:href="MH553364" xlink:type="simple">MH553364</ext-link>
                </td><td rowspan="1" colspan="1">–</td><td rowspan="1" colspan="1">
                  <ext-link xmlns:xlink="http://www.w3.org/1999/xlink" ext-link-type="gen" xlink:href="MH545984" xlink:type="simple">MH545984</ext-link>
                </td><td rowspan="1" colspan="1">
                  <ext-link xmlns:xlink="http://www.w3.org/1999/xlink" ext-link-type="gen" xlink:href="MH545971" xlink:type="simple">MH545971</ext-link>
                </td><td rowspan="1" colspan="1">
                  <ext-link xmlns:xlink="http://www.w3.org/1999/xlink" ext-link-type="gen" xlink:href="MH545992" xlink:type="simple">MH545992</ext-link>
                </td><td rowspan="1" colspan="1">–</td><td rowspan="1" colspan="1">–</td></tr><tr><td rowspan="1" colspan="1">TAM0009</td><td rowspan="1" colspan="1">
                  <italic><tp:taxon-name>
                      <tp:taxon-name-part taxon-name-part-type="genus" reg="Lactura">Lactura</tp:taxon-name-part>
                      <tp:taxon-name-part taxon-name-part-type="species" reg="pupula">pupula</tp:taxon-name-part>
                    </tp:taxon-name></italic>
                </td><td rowspan="1" colspan="1">
                  <ext-link xmlns:xlink="http://www.w3.org/1999/xlink" ext-link-type="gen" xlink:href="MH536195" xlink:type="simple">MH536195</ext-link>
                </td><td rowspan="1" colspan="1">
                  <ext-link xmlns:xlink="http://www.w3.org/1999/xlink" ext-link-type="gen" xlink:href="MH536195" xlink:type="simple">MH536195</ext-link>
                </td><td rowspan="1" colspan="1">
                  <ext-link xmlns:xlink="http://www.w3.org/1999/xlink" ext-link-type="gen" xlink:href="MH553369" xlink:type="simple">MH553369</ext-link>
                </td><td rowspan="1" colspan="1">–</td><td rowspan="1" colspan="1">–</td><td rowspan="1" colspan="1">
                  <ext-link xmlns:xlink="http://www.w3.org/1999/xlink" ext-link-type="gen" xlink:href="MH545977" xlink:type="simple">MH545977</ext-link>
                </td><td rowspan="1" colspan="1">
                  <ext-link xmlns:xlink="http://www.w3.org/1999/xlink" ext-link-type="gen" xlink:href="MH545994" xlink:type="simple">MH545994</ext-link>
                </td><td rowspan="1" colspan="1">–</td><td rowspan="1" colspan="1">–</td></tr><tr><td rowspan="1" colspan="1">
                  <ext-link xmlns:xlink="http://www.w3.org/1999/xlink" ext-link-type="gen" xlink:href="MM00180" xlink:type="simple">MM00180</ext-link>
                </td><td rowspan="1" colspan="1"><italic><tp:taxon-name><tp:taxon-name-part taxon-name-part-type="genus" reg="Anticrates">Anticrates</tp:taxon-name-part></tp:taxon-name></italic> sp.</td><td rowspan="1" colspan="1">
                  <ext-link xmlns:xlink="http://www.w3.org/1999/xlink" ext-link-type="gen" xlink:href="GU828624" xlink:type="simple">GU828624</ext-link>
                </td><td rowspan="1" colspan="1">
                  <ext-link xmlns:xlink="http://www.w3.org/1999/xlink" ext-link-type="gen" xlink:href="GU828422" xlink:type="simple">GU828422</ext-link>
                </td><td rowspan="1" colspan="1">
                  <ext-link xmlns:xlink="http://www.w3.org/1999/xlink" ext-link-type="gen" xlink:href="GU828959" xlink:type="simple">GU828959</ext-link>
                </td><td rowspan="1" colspan="1">–</td><td rowspan="1" colspan="1">
                  <ext-link xmlns:xlink="http://www.w3.org/1999/xlink" ext-link-type="gen" xlink:href="GU830631" xlink:type="simple">GU830631</ext-link>
                </td><td rowspan="1" colspan="1">
                  <ext-link xmlns:xlink="http://www.w3.org/1999/xlink" ext-link-type="gen" xlink:href="GU830332" xlink:type="simple">GU830332</ext-link>
                </td><td rowspan="1" colspan="1">–</td><td rowspan="1" colspan="1">–</td><td rowspan="1" colspan="1">–</td></tr><tr><td rowspan="1" colspan="1">SEM-06-5644</td><td rowspan="1" colspan="1">
                  <italic><tp:taxon-name>
                      <tp:taxon-name-part taxon-name-part-type="genus" reg="Strigivenifera">Strigivenifera</tp:taxon-name-part>
                      <tp:taxon-name-part taxon-name-part-type="species" reg="venata">venata</tp:taxon-name-part>
                    </tp:taxon-name></italic>
                </td><td rowspan="1" colspan="1">
                  <ext-link xmlns:xlink="http://www.w3.org/1999/xlink" ext-link-type="gen" xlink:href="GU828864" xlink:type="simple">GU828864</ext-link>
                </td><td rowspan="1" colspan="1">–</td><td rowspan="1" colspan="1">
                  <ext-link xmlns:xlink="http://www.w3.org/1999/xlink" ext-link-type="gen" xlink:href="GU829167" xlink:type="simple">GU829167</ext-link>
                </td><td rowspan="1" colspan="1">
                  <ext-link xmlns:xlink="http://www.w3.org/1999/xlink" ext-link-type="gen" xlink:href="GU829429" xlink:type="simple">GU829429</ext-link>
                </td><td rowspan="1" colspan="1">
                  <ext-link xmlns:xlink="http://www.w3.org/1999/xlink" ext-link-type="gen" xlink:href="GU830811" xlink:type="simple">GU830811</ext-link>
                </td><td rowspan="1" colspan="1">
                  <ext-link xmlns:xlink="http://www.w3.org/1999/xlink" ext-link-type="gen" xlink:href="GU830556" xlink:type="simple">GU830556</ext-link>
                </td><td rowspan="1" colspan="1">–</td><td rowspan="1" colspan="1">
                  <ext-link xmlns:xlink="http://www.w3.org/1999/xlink" ext-link-type="gen" xlink:href="GU830242" xlink:type="simple">GU830242</ext-link>
                </td><td rowspan="1" colspan="1">–</td></tr><tr><td rowspan="1" colspan="1">
                  <ext-link xmlns:xlink="http://www.w3.org/1999/xlink" ext-link-type="gen" xlink:href="MM00312" xlink:type="simple">MM00312</ext-link>
                </td><td rowspan="1" colspan="1">
                  <italic><tp:taxon-name>
                      <tp:taxon-name-part taxon-name-part-type="genus" reg="Adscita">Adscita</tp:taxon-name-part>
                      <tp:taxon-name-part taxon-name-part-type="species" reg="statices">statices</tp:taxon-name-part>
                    </tp:taxon-name></italic>
                </td><td rowspan="1" colspan="1">
                  <ext-link xmlns:xlink="http://www.w3.org/1999/xlink" ext-link-type="gen" xlink:href="GU828630" xlink:type="simple">GU828630</ext-link>
                </td><td rowspan="1" colspan="1">
                  <ext-link xmlns:xlink="http://www.w3.org/1999/xlink" ext-link-type="gen" xlink:href="GU828428" xlink:type="simple">GU828428</ext-link>
                </td><td rowspan="1" colspan="1">
                  <ext-link xmlns:xlink="http://www.w3.org/1999/xlink" ext-link-type="gen" xlink:href="GU828965" xlink:type="simple">GU828965</ext-link>
                </td><td rowspan="1" colspan="1">
                  <ext-link xmlns:xlink="http://www.w3.org/1999/xlink" ext-link-type="gen" xlink:href="GU829251" xlink:type="simple">GU829251</ext-link>
                </td><td rowspan="1" colspan="1">
                  <ext-link xmlns:xlink="http://www.w3.org/1999/xlink" ext-link-type="gen" xlink:href="GU830634" xlink:type="simple">GU830634</ext-link>
                </td><td rowspan="1" colspan="1">
                  <ext-link xmlns:xlink="http://www.w3.org/1999/xlink" ext-link-type="gen" xlink:href="GU830338" xlink:type="simple">GU830338</ext-link>
                </td><td rowspan="1" colspan="1">–</td><td rowspan="1" colspan="1">
                  <ext-link xmlns:xlink="http://www.w3.org/1999/xlink" ext-link-type="gen" xlink:href="GU830017" xlink:type="simple">GU830017</ext-link>
                </td><td rowspan="1" colspan="1">
                  <ext-link xmlns:xlink="http://www.w3.org/1999/xlink" ext-link-type="gen" xlink:href="GU829769" xlink:type="simple">GU829769</ext-link>
                </td></tr><tr><td rowspan="1" colspan="1">06-srnp-33730</td><td rowspan="1" colspan="1">
                  <italic><tp:taxon-name>
                      <tp:taxon-name-part taxon-name-part-type="genus" reg="Dalcerides">Dalcerides</tp:taxon-name-part>
                      <tp:taxon-name-part taxon-name-part-type="species" reg="gugelmanni">gugelmanni</tp:taxon-name-part>
                    </tp:taxon-name></italic>
                </td><td rowspan="1" colspan="1">
                  <ext-link xmlns:xlink="http://www.w3.org/1999/xlink" ext-link-type="gen" xlink:href="GU828533" xlink:type="simple">GU828533</ext-link>
                </td><td rowspan="1" colspan="1">
                  <ext-link xmlns:xlink="http://www.w3.org/1999/xlink" ext-link-type="gen" xlink:href="GU828335" xlink:type="simple">GU828335</ext-link>
                </td><td rowspan="1" colspan="1">
                  <ext-link xmlns:xlink="http://www.w3.org/1999/xlink" ext-link-type="gen" xlink:href="GU828879" xlink:type="simple">GU828879</ext-link>
                </td><td rowspan="1" colspan="1">–</td><td rowspan="1" colspan="1">–</td><td rowspan="1" colspan="1">
                  <ext-link xmlns:xlink="http://www.w3.org/1999/xlink" ext-link-type="gen" xlink:href="GU830257" xlink:type="simple">GU830257</ext-link>
                </td><td rowspan="1" colspan="1">–</td><td rowspan="1" colspan="1">
                  <ext-link xmlns:xlink="http://www.w3.org/1999/xlink" ext-link-type="gen" xlink:href="GU829924" xlink:type="simple">GU829924</ext-link>
                </td><td rowspan="1" colspan="1">–</td></tr></tbody></table></table-wrap></tp:treatment-sec><ref-list><ref id="B22"><mixed-citation xmlns:xlink="http://www.w3.org/1999/xlink" xlink:type="simple"><person-group><name name-style="western"><surname>Matson</surname><given-names>T</given-names></name><name name-style="western"><surname>Wagner</surname><given-names>DL</given-names></name></person-group> (<year>2017</year>) <article-title>A new cryptic <italic><tp:taxon-name><tp:taxon-name-part taxon-name-part-type="genus">Lactura</tp:taxon-name-part></tp:taxon-name></italic> from Texas (<tp:taxon-name><tp:taxon-name-part taxon-name-part-type="order">Lepidoptera</tp:taxon-name-part></tp:taxon-name>, <tp:taxon-name><tp:taxon-name-part taxon-name-part-type="superfamily">Zygaenoidea</tp:taxon-name-part></tp:taxon-name>, <tp:taxon-name><tp:taxon-name-part taxon-name-part-type="family">Lacturidae</tp:taxon-name-part></tp:taxon-name>).</article-title><source>ZooKeys</source><volume>711</volume>: <fpage>141</fpage>–<lpage>150</lpage>. <ext-link xlink:type="simple" ext-link-type="doi" xlink:href="10.3897/zookeys.711.17766">https://doi.org/10.3897/zookeys.711.17766</ext-link></mixed-citation></ref></ref-list></tp:taxon-treatment>
