# Supplementary material for: A Revision of North American Lactura (Lepidoptera, Zygaenoidea, Lacturidae)
Source: Zookeys. 2019 May 16;846:75–116. doi: 10.3897/zookeys.846.31953 (PMC6533213; doi:10.3897/zookeys.846.31953)
Supplement: XML Treatment for Lactura nalli [file zookeys.846.31953-treatment8.xml]

<!DOCTYPE tp:taxon-treatment
  PUBLIC "-//TaxonX//DTD Taxonomic Treatment Publishing DTD v0 20100105//EN" "tax-treatment-NSO.dtd">
<tp:taxon-treatment xmlns:tp="http://www.plazi.org/taxpub"><tp:treatment-meta><kwd-group><label>Taxon classification</label><kwd><named-content xmlns:xlink="http://www.w3.org/1999/xlink" content-type="kingdom">Animalia</named-content></kwd><kwd><named-content xmlns:xlink="http://www.w3.org/1999/xlink" content-type="order">Lepidoptera</named-content></kwd><kwd><named-content xmlns:xlink="http://www.w3.org/1999/xlink" content-type="family">Lacturidae</named-content></kwd></kwd-group><mixed-citation publication-type="journal"><person-group><name><surname>Matson</surname><given-names>Tanner A.</given-names></name><name><surname>Wagner</surname><given-names>David L.</given-names></name><name><surname>Miller</surname><given-names>Scott E.</given-names></name></person-group><article-title>A Revision of North American <italic><tp:taxon-name><tp:taxon-name-part taxon-name-part-type="genus" reg="Lactura">Lactura</tp:taxon-name-part></tp:taxon-name></italic> (<tp:taxon-name><tp:taxon-name-part taxon-name-part-type="order">Lepidoptera</tp:taxon-name-part></tp:taxon-name>, <tp:taxon-name><tp:taxon-name-part taxon-name-part-type="superfamily">Zygaenoidea</tp:taxon-name-part></tp:taxon-name>, <tp:taxon-name><tp:taxon-name-part taxon-name-part-type="family">Lacturidae</tp:taxon-name-part></tp:taxon-name>)</article-title><source>Zookeys</source><day>16</day><month>5</month><year>2019</year><volume>846</volume><fpage>75</fpage><lpage>116</lpage><pub-id pub-id-type="doi">10.3897/zookeys.846.31953</pub-id></mixed-citation></tp:treatment-meta><tp:nomenclature><tp:taxon-name>
              <tp:taxon-name-part taxon-name-part-type="genus" reg="Lactura">Lactura</tp:taxon-name-part>
              <tp:taxon-name-part taxon-name-part-type="species" reg="nalli">nalli</tp:taxon-name-part>
              <object-id xmlns:xlink="http://www.w3.org/1999/xlink" content-type="zoobank" xlink:type="simple">http://zoobank.org/D25568AD-1682-4C9F-8198-A403AC074DFE</object-id>
            </tp:taxon-name><tp:taxon-authority>Matson &amp; Wagner</tp:taxon-authority><tp:taxon-status xmlns:xlink="http://www.w3.org/1999/xlink" xlink:type="simple">sp. n.</tp:taxon-status><xref ref-type="fig" rid="F1">Figs 2</xref><xref ref-type="fig" rid="F6">, 9–14</xref><xref ref-type="fig" rid="F7">, 21</xref><xref ref-type="fig" rid="F8">, 23</xref><xref ref-type="fig" rid="F9">, 34</xref><xref ref-type="fig" rid="F10">, 38</xref><xref ref-type="fig" rid="F11">, 48</xref><xref ref-type="fig" rid="F12">, 51</xref><xref ref-type="fig" rid="F13">, 52</xref><xref ref-type="fig" rid="F15">, 60</xref><xref ref-type="fig" rid="F16">, 63</xref><xref ref-type="table" rid="T1">, Table 1</xref></tp:nomenclature><tp:treatment-sec sec-type="diagnosis" id="SECID0EL4DI"><title>Diagnosis.</title><p>Adult <italic><tp:taxon-name><tp:taxon-name-part taxon-name-part-type="genus" reg="Lactura">Lactura</tp:taxon-name-part><tp:taxon-name-part taxon-name-part-type="species" reg="nalli">nalli</tp:taxon-name-part></tp:taxon-name></italic> are similar to <italic><tp:taxon-name><tp:taxon-name-part taxon-name-part-type="genus" reg="Lactura">L.</tp:taxon-name-part><tp:taxon-name-part taxon-name-part-type="species" reg="basistriga">basistriga</tp:taxon-name-part></tp:taxon-name></italic>, and in some cases indistinguishable. The following generalizations can be made when comparing series of adults: when the red basal streak is present, it is almost always shorter, usually ending before the most basal antemedial spot; the antemedial wing spots tend to be more reduced; and the hindwings are more roseate and given to pink, while those of <italic><tp:taxon-name><tp:taxon-name-part taxon-name-part-type="genus" reg="Lactura">L.</tp:taxon-name-part><tp:taxon-name-part taxon-name-part-type="species" reg="basistriga">basistriga</tp:taxon-name-part></tp:taxon-name></italic> are more orange-red in hue. <italic><tp:taxon-name><tp:taxon-name-part taxon-name-part-type="genus" reg="Lactura">L.</tp:taxon-name-part><tp:taxon-name-part taxon-name-part-type="species" reg="nalli">nalli</tp:taxon-name-part></tp:taxon-name></italic> can be distinguished from <italic><tp:taxon-name><tp:taxon-name-part taxon-name-part-type="genus" reg="Lactura">L.</tp:taxon-name-part><tp:taxon-name-part taxon-name-part-type="species" reg="rubritegula">rubritegula</tp:taxon-name-part></tp:taxon-name></italic> by the absence of red tegular scales (that are visible in dorsal view). Like <italic><tp:taxon-name><tp:taxon-name-part taxon-name-part-type="genus" reg="Lactura">L.</tp:taxon-name-part><tp:taxon-name-part taxon-name-part-type="species" reg="basistriga">basistriga</tp:taxon-name-part></tp:taxon-name></italic>, many individuals can be differentiated from <italic><tp:taxon-name><tp:taxon-name-part taxon-name-part-type="genus" reg="Lactura">L.</tp:taxon-name-part><tp:taxon-name-part taxon-name-part-type="species" reg="rubritegula">rubritegula</tp:taxon-name-part></tp:taxon-name></italic> by a reduced upper postmedial spot and the convex arc facing the termen of the three lower postmedial spots. <italic><tp:taxon-name><tp:taxon-name-part taxon-name-part-type="genus" reg="Lactura">L.</tp:taxon-name-part><tp:taxon-name-part taxon-name-part-type="species" reg="nalli">nalli</tp:taxon-name-part></tp:taxon-name></italic> can be separated from <italic><tp:taxon-name><tp:taxon-name-part taxon-name-part-type="genus" reg="Lactura">L.</tp:taxon-name-part><tp:taxon-name-part taxon-name-part-type="species" reg="subfervens">subfervens</tp:taxon-name-part></tp:taxon-name></italic> by the absence of the scattered flecking of red or brown scales over the forewing. Female genitalia overlap with <italic><tp:taxon-name><tp:taxon-name-part taxon-name-part-type="genus" reg="Lactura">L.</tp:taxon-name-part><tp:taxon-name-part taxon-name-part-type="species" reg="basistriga">basistriga</tp:taxon-name-part></tp:taxon-name></italic> but differ from other <italic><tp:taxon-name><tp:taxon-name-part taxon-name-part-type="genus" reg="Lactura">Lactura</tp:taxon-name-part></tp:taxon-name></italic> in having 4–5 anterior whirls present in the spiraled ductus bursae. Larvae can be immediately distinguished from those of other North American <italic><tp:taxon-name><tp:taxon-name-part taxon-name-part-type="genus" reg="Lactura">Lactura</tp:taxon-name-part></tp:taxon-name></italic> by their green semitransparent dorsum lacking any black or white markings, which is in stark contrast to the dark dorsum of <italic><tp:taxon-name><tp:taxon-name-part taxon-name-part-type="genus" reg="Lactura">L.</tp:taxon-name-part><tp:taxon-name-part taxon-name-part-type="species" reg="basistriga">basistriga</tp:taxon-name-part></tp:taxon-name></italic>.</p></tp:treatment-sec><tp:treatment-sec sec-type="description" id="SECID0EZBAK"><title>Description adult.</title><p>(Figs <xref ref-type="fig" rid="F1">2</xref>, <xref ref-type="fig" rid="F7">21</xref>) Forewing length: male: 8.5–9.5 mm (n = 21); female: 9–10 mm (n = 8). Body salmon red. <bold>Head.</bold> Shiny, white decumbent scales over vertex and frons. Labial palpi fuscous red, straight or slightly porrect. Antenna filiform, 0.6 length of forewing; shiny, white decumbent scales over scape and basal 1/3, transitioning to fuscous to orange scales; fuscous beneath. <bold>Thorax</bold>. Patagium mostly white; red basally, most apparent around perimeter of eye. Tegula white with small ventral red basal patch. Subtriangular medial mesothoracic red spot flanked posterolaterally by ellipsoid to bar-like red spots. Coxa and femur with reddish mesal surfaces, distal and ventral surfaces with admixture of white and red scaling; tibia given more to white scaling; protarsus mostly red, meso- and metatarsus given to more white scaling. <bold>Forewing.</bold> Pearly white, with seven blood- to mahogany-red spots in oblique antemedial and postmedial series; without scattered dark scales (of <italic><tp:taxon-name><tp:taxon-name-part taxon-name-part-type="genus" reg="Lactura">L.</tp:taxon-name-part><tp:taxon-name-part taxon-name-part-type="species" reg="subfervens">subfervens</tp:taxon-name-part></tp:taxon-name></italic>); antemedial row with three spots, postmedial row with four spots. Lower three spots of postmedial row forming straight line or more commonly a convex arc (closed to termen); on average, spots more reduced than those of <italic><tp:taxon-name><tp:taxon-name-part taxon-name-part-type="genus" reg="Lactura">L.</tp:taxon-name-part><tp:taxon-name-part taxon-name-part-type="species" reg="basistriga">basistriga</tp:taxon-name-part></tp:taxon-name></italic> (when comparing series). (These same three spots often form concave arc, open to termen, in <italic><tp:taxon-name><tp:taxon-name-part taxon-name-part-type="genus" reg="Lactura">L.</tp:taxon-name-part><tp:taxon-name-part taxon-name-part-type="species" reg="rubritegula">rubritegula</tp:taxon-name-part></tp:taxon-name></italic> due to a more distal displacement of the lowermost spot.) Basal, subcostal red dash, typically ending before basal antemedial spot; this dash always present in males but usually absent in females. Basal red scaling along costa often narrows and ends before antemedial spots. Underside light red with pale fringe scales. <bold>Hindwing.</bold> Pinkish red in fresh individuals; dull red below but paler along inner margin. <bold>Abdomen.</bold> Dorsum and sides dull orange-red; venter rusty white. Two pairs of subventral intersegmental hairpencils (with 40–60 androconial scales) inserted between A6 and A7, and A7 and A8 (Fig. <xref ref-type="fig" rid="F9">34</xref>). <bold>Male Genitalia</bold> (Fig. <xref ref-type="fig" rid="F8">23</xref>) (n = 1). As in <italic><tp:taxon-name><tp:taxon-name-part taxon-name-part-type="genus" reg="Lactura">L.</tp:taxon-name-part><tp:taxon-name-part taxon-name-part-type="species" reg="basistriga">basistriga</tp:taxon-name-part></tp:taxon-name></italic>. <bold>Female Genitalia</bold> (Fig. <xref ref-type="fig" rid="F10">38</xref>) (n = 1). As in <italic><tp:taxon-name><tp:taxon-name-part taxon-name-part-type="genus" reg="Lactura">L.</tp:taxon-name-part><tp:taxon-name-part taxon-name-part-type="species" reg="basistriga">basistriga</tp:taxon-name-part></tp:taxon-name></italic>.</p></tp:treatment-sec><tp:treatment-sec sec-type="description" id="SECID0EYEAK"><title>Description of living final instar.</title><p>(Figs <xref ref-type="fig" rid="F11">48</xref>, <xref ref-type="fig" rid="F12">51</xref>) Ground color glossy green with green semitransparent dorsum, lacking pale addorsal stripes and black dorsal pigmentation of <italic><tp:taxon-name><tp:taxon-name-part taxon-name-part-type="genus" reg="Lactura">L.</tp:taxon-name-part><tp:taxon-name-part taxon-name-part-type="species" reg="basistriga">basistriga</tp:taxon-name-part></tp:taxon-name></italic>, and brick-red to black dorsal coloration of <italic><tp:taxon-name><tp:taxon-name-part taxon-name-part-type="genus" reg="Lactura">L.</tp:taxon-name-part><tp:taxon-name-part taxon-name-part-type="species" reg="rubritegula">rubritegula</tp:taxon-name-part></tp:taxon-name></italic>. Alimentary canal visible as a pseudo-middorsal stripe (viewed through transparent heart). Thick white subdorsal stripe punctuated by raised yellow warts with D2 setae borne from apex. Subdorsal warts on A9 yellow, never orange-yellow as in <italic><tp:taxon-name><tp:taxon-name-part taxon-name-part-type="genus" reg="Lactura">L.</tp:taxon-name-part><tp:taxon-name-part taxon-name-part-type="species" reg="basistriga">basistriga</tp:taxon-name-part></tp:taxon-name></italic> or black as in <italic><tp:taxon-name><tp:taxon-name-part taxon-name-part-type="genus" reg="Lactura">L.</tp:taxon-name-part><tp:taxon-name-part taxon-name-part-type="species" reg="rubritegula">rubritegula</tp:taxon-name-part></tp:taxon-name></italic>. Two, wavy-edged, pale, supraspiracular stripes extending from T1–A8. Prothoracic shield well differentiated, medially divided, partially melanized, with little pigment deposition along its anterior and lateral margins. Head brown, partially retracted into prothorax.</p></tp:treatment-sec><tp:treatment-sec sec-type="type material" id="SECID0ESGAK"><title>Type material.</title><p><bold>Holotype male</bold>, dry pinned, TX: Starr Co., Falcon Heights (26.5585N, 99.1220W), 05 March 2018, Berry Nall coll., Deposited at <named-content xmlns:xlink="http://www.w3.org/1999/xlink" content-type="dwc:institutional_code" xlink:type="simple">USNM</named-content>, Washington D.C., USA. <bold>Paratypes adults</bold> (18♂, 8♀): TX: Starr Co., Falcon Heights (<named-content xmlns:xlink="http://www.w3.org/1999/xlink" content-type="dwc:verbatimCoordinates" xlink:type="simple"><named-content content-type="geo-json" specific-use="{&#34;type&#34;:&#34;Point&#34;,&#34;coordinates&#34;:[-99.122000,26.558500]}" id="NCID0EEHAK" xlink:type="simple">26.5585N, 99.1220W</named-content></named-content>), 25 February 2018 – 19 March 2018, Berry Nall coll., BBN18#01, BBN18#05, BBN18#06 (6♂, 5♀) (<named-content xmlns:xlink="http://www.w3.org/1999/xlink" content-type="dwc:institutional_code" xlink:type="simple">UCMS</named-content>); TX: Starr Co., Falcon Heights (<named-content xmlns:xlink="http://www.w3.org/1999/xlink" content-type="dwc:verbatimCoordinates" xlink:type="simple"><named-content content-type="geo-json" specific-use="{&#34;type&#34;:&#34;Point&#34;,&#34;coordinates&#34;:[-99.105900,26.533700]}" id="NCID0ERHAK" xlink:type="simple">26.5337N, 99.1059W</named-content></named-content>), Berry Nall coll., BBN14#06c, (ex-ova; 30 March 2014) emerged 11 June 2014, reared on <italic><tp:taxon-name><tp:taxon-name-part taxon-name-part-type="genus" reg="Sideroxylon">Sideroxylon</tp:taxon-name-part><tp:taxon-name-part taxon-name-part-type="species" reg="celastrinum">celastrinum</tp:taxon-name-part></tp:taxon-name></italic>, genitalia slide #TAM–2017–014, <abbrev xmlns:xlink="http://www.w3.org/1999/xlink" xlink:title="cytochrome c oxidase subunit 1" id="ABBRID0EBIAK" xlink:type="simple">CO1</abbrev> Barcode DLW–000486 (1♂) (<named-content xmlns:xlink="http://www.w3.org/1999/xlink" content-type="dwc:institutional_code" xlink:type="simple">UCMS</named-content>); TX: Starr Co., Falcon Heights (<named-content xmlns:xlink="http://www.w3.org/1999/xlink" content-type="dwc:verbatimCoordinates" xlink:type="simple"><named-content content-type="geo-json" specific-use="{&#34;type&#34;:&#34;Point&#34;,&#34;coordinates&#34;:[-99.105900,26.533700]}" id="NCID0ENIAK" xlink:type="simple">26.5337N, 99.1059W</named-content></named-content>), Berry Nall coll., BBN14#06a, (ex-ova; 30 March 2014) emerged 27 May 2014, reared on <italic><tp:taxon-name><tp:taxon-name-part taxon-name-part-type="genus" reg="Sideroxylon">Sideroxylon</tp:taxon-name-part><tp:taxon-name-part taxon-name-part-type="species" reg="celastrinum">celastrinum</tp:taxon-name-part></tp:taxon-name></italic>, Voucher Code TAM0011 (1♀) (<named-content xmlns:xlink="http://www.w3.org/1999/xlink" content-type="dwc:institutional_code" xlink:type="simple">UCMS</named-content>); TX: Starr Co., Falcon Heights (<named-content xmlns:xlink="http://www.w3.org/1999/xlink" content-type="dwc:verbatimCoordinates" xlink:type="simple"><named-content content-type="geo-json" specific-use="{&#34;type&#34;:&#34;Point&#34;,&#34;coordinates&#34;:[-99.105900,26.533700]}" id="NCID0EFJAK" xlink:type="simple">26.5337N, 99.1059W</named-content></named-content>), 19 March 2014, Berry Nall coll., genitalia slide #TAM–2017–013, <abbrev xmlns:xlink="http://www.w3.org/1999/xlink" xlink:title="cytochrome c oxidase subunit 1" id="ABBRID0EKJAK" xlink:type="simple">CO1</abbrev> Barcode DLW–000569 (1♀) (<named-content xmlns:xlink="http://www.w3.org/1999/xlink" content-type="dwc:institutional_code" xlink:type="simple">UCMS</named-content>); TX: Starr Co., Falcon Lk. (<named-content xmlns:xlink="http://www.w3.org/1999/xlink" content-type="dwc:verbatimCoordinates" xlink:type="simple"><named-content content-type="geo-json" specific-use="{&#34;type&#34;:&#34;Point&#34;,&#34;coordinates&#34;:[-99.125000,26.559000]}" id="NCID0EWJAK" xlink:type="simple">26.559N, 99.125W</named-content></named-content>), 19 March 2018, Jim Vargo coll. (11♂,1♀) (<named-content xmlns:xlink="http://www.w3.org/1999/xlink" content-type="dwc:institutional_code" xlink:type="simple">USNM</named-content>) (<named-content xmlns:xlink="http://www.w3.org/1999/xlink" content-type="dwc:institutional_code" xlink:type="simple">TAMUIC</named-content>).</p></tp:treatment-sec><tp:treatment-sec sec-type="material" id="SECID0EFKAK"><title>Other material examined.</title><p><bold>Adults.</bold> TX: Starr Co., Falcon Heights (<named-content xmlns:xlink="http://www.w3.org/1999/xlink" content-type="dwc:verbatimCoordinates" xlink:type="simple"><named-content content-type="geo-json" specific-use="{&#34;type&#34;:&#34;Point&#34;,&#34;coordinates&#34;:[-99.122000,26.558500]}" id="NCID0EQKAK" xlink:type="simple">26.5585N, 99.1220W</named-content></named-content>), 27 February 2018, Berry Nall coll. (1♂); TX: Starr Co., Falcon Heights (<named-content xmlns:xlink="http://www.w3.org/1999/xlink" content-type="dwc:verbatimCoordinates" xlink:type="simple"><named-content content-type="geo-json" specific-use="{&#34;type&#34;:&#34;Point&#34;,&#34;coordinates&#34;:[-99.122000,26.558500]}" id="NCID0EYKAK" xlink:type="simple">26.5585N, 99.1220W</named-content></named-content>), 06 March 2018, Berry Nall coll., BBN18#07 (1♂) <bold>Larvae.</bold> TX: Starr Co., Falcon Heights (<named-content xmlns:xlink="http://www.w3.org/1999/xlink" content-type="dwc:verbatimCoordinates" xlink:type="simple"><named-content content-type="geo-json" specific-use="{&#34;type&#34;:&#34;Point&#34;,&#34;coordinates&#34;:[-99.105900,26.533700]}" id="NCID0ECLAK" xlink:type="simple">26.5337N, 99.1059W</named-content></named-content>), ex-ova from female 25 February 2018 – 6 March 2018, BBN18#01, BBN18#05, BBN18#06, BBN18#07, Berry Nall coll., (n~60) (<named-content xmlns:xlink="http://www.w3.org/1999/xlink" content-type="dwc:institutional_code" xlink:type="simple">UCMS</named-content>).</p></tp:treatment-sec><tp:treatment-sec sec-type="etymology" id="SECID0EMLAK"><title>Etymology.</title><p>We name this new species after our colleague Berry Nall who provided the majority of type material, reared four clutches of larvae, and first photographed the larva.</p></tp:treatment-sec><tp:treatment-sec sec-type="distribution" id="SECID0ERLAK"><title>Distribution and biology.</title><p>So far as known, <italic><tp:taxon-name><tp:taxon-name-part taxon-name-part-type="genus" reg="Lactura">L.</tp:taxon-name-part><tp:taxon-name-part taxon-name-part-type="species" reg="nalli">nalli</tp:taxon-name-part></tp:taxon-name></italic> and <italic><tp:taxon-name><tp:taxon-name-part taxon-name-part-type="genus" reg="Lactura">L.</tp:taxon-name-part><tp:taxon-name-part taxon-name-part-type="species" reg="basistriga">basistriga</tp:taxon-name-part></tp:taxon-name></italic> are allopatric in south Texas, with <italic><tp:taxon-name><tp:taxon-name-part taxon-name-part-type="genus" reg="Lactura">L.</tp:taxon-name-part><tp:taxon-name-part taxon-name-part-type="species" reg="basistriga">basistriga</tp:taxon-name-part></tp:taxon-name></italic> being limited to Tamualipan communities of the lower eastern Rio Grande Valley, and <italic><tp:taxon-name><tp:taxon-name-part taxon-name-part-type="genus" reg="Lactura">L.</tp:taxon-name-part><tp:taxon-name-part taxon-name-part-type="species" reg="nalli">nalli</tp:taxon-name-part></tp:taxon-name></italic> restricted to the Chihuahuan scrub areas of the western end of the Valley (Fig. <xref ref-type="fig" rid="F13">52</xref>). The east and west ends of the Rio Grande Valley differ substantially in habitat: the east end is subtropical with palm forests and dry to mesic scrub thickets, while the west end (e.g., Starr County) is drier and more typical of Chihuahuan desert communities. Many species of plants and animals occur at one end of the Valley and not the other. While our collections are limited for <italic><tp:taxon-name><tp:taxon-name-part taxon-name-part-type="genus" reg="Lactura">L.</tp:taxon-name-part><tp:taxon-name-part taxon-name-part-type="species" reg="nalli">nalli</tp:taxon-name-part></tp:taxon-name></italic>, peak activity of <italic><tp:taxon-name><tp:taxon-name-part taxon-name-part-type="genus" reg="Lactura">L.</tp:taxon-name-part><tp:taxon-name-part taxon-name-part-type="species" reg="nalli">nalli</tp:taxon-name-part></tp:taxon-name></italic> appears to be from February through March when spring rains are frequent and <italic><tp:taxon-name><tp:taxon-name-part taxon-name-part-type="genus" reg="Sideroxylon">Sideroxylon</tp:taxon-name-part><tp:taxon-name-part taxon-name-part-type="species" reg="celastrinum">celastrinum</tp:taxon-name-part></tp:taxon-name></italic> is flushing new leaves (Fig. <xref ref-type="fig" rid="F15">60</xref>).</p></tp:treatment-sec><tp:treatment-sec><!--Section generated to contain objects referenced in tp:taxon-treatment.--><fig id="F1" position="float" orientation="portrait"><label>Figures 1, 2.</label><caption><p><italic><tp:taxon-name><tp:taxon-name-part taxon-name-part-type="genus" reg="Lactura">Lactura</tp:taxon-name-part></tp:taxon-name></italic> resting posture. <bold>1</bold><italic><tp:taxon-name><tp:taxon-name-part taxon-name-part-type="genus" reg="Lactura">Lactura</tp:taxon-name-part><tp:taxon-name-part taxon-name-part-type="species" reg="rubritegula">rubritegula</tp:taxon-name-part></tp:taxon-name></italic> dorsal view <bold>2</bold><italic><tp:taxon-name><tp:taxon-name-part taxon-name-part-type="genus" reg="Lactura">Lactura</tp:taxon-name-part><tp:taxon-name-part taxon-name-part-type="species" reg="nalli">nalli</tp:taxon-name-part></tp:taxon-name></italic> lateral view.</p></caption><graphic xmlns:xlink="http://www.w3.org/1999/xlink" xlink:href="zookeys-846-075-g001.jpg" position="float" orientation="portrait" xlink:type="simple" id="oo_302158.jpg"/></fig><fig id="F6" position="float" orientation="portrait"><label>Figures 9–14.</label><caption><p>Life history of <italic><tp:taxon-name><tp:taxon-name-part taxon-name-part-type="genus" reg="Lactura">Lactura</tp:taxon-name-part><tp:taxon-name-part taxon-name-part-type="species" reg="nalli">nalli</tp:taxon-name-part></tp:taxon-name></italic>. <bold>9</bold> Egg cluster (near petiole of leaf below resting female) <bold>10</bold> first instar <bold>11</bold> second instar <bold>12</bold> penultimate instar <bold>13</bold> cocoons <bold>14</bold> pupa.</p></caption><graphic xmlns:xlink="http://www.w3.org/1999/xlink" xlink:href="zookeys-846-075-g006.jpg" position="float" orientation="portrait" xlink:type="simple" id="oo_302163.jpg"/></fig><fig id="F7" position="float" orientation="portrait"><label>Figures 15–22.</label><caption><p>Adult <italic><tp:taxon-name><tp:taxon-name-part taxon-name-part-type="genus" reg="Lactura">Lactura</tp:taxon-name-part></tp:taxon-name></italic>. <bold>15</bold><italic><tp:taxon-name><tp:taxon-name-part taxon-name-part-type="genus" reg="Lactura">Lactura</tp:taxon-name-part><tp:taxon-name-part taxon-name-part-type="species" reg="subfervens">subfervens</tp:taxon-name-part></tp:taxon-name></italic> (heavy maculation), TX: Kaufman Co., Becker, 18 February 2011, J. McDermott coll., <abbrev xmlns:xlink="http://www.w3.org/1999/xlink" xlink:title="cytochrome c oxidase subunit 1" id="ABBRID0EN2AI" xlink:type="simple">CO1</abbrev> Barcode DLW-000111 <bold>16</bold><italic><tp:taxon-name><tp:taxon-name-part taxon-name-part-type="genus" reg="Lactura">Lactura</tp:taxon-name-part><tp:taxon-name-part taxon-name-part-type="species" reg="subfervens">subfervens</tp:taxon-name-part></tp:taxon-name></italic> (light maculation), TX: Harrison Co., Caddo Lake St. Pk., 14 June 1998, E. Knudson coll., <abbrev xmlns:xlink="http://www.w3.org/1999/xlink" xlink:title="cytochrome c oxidase subunit 1" id="ABBRID0E52AI" xlink:type="simple">CO1</abbrev> Barcode DLW-000509 <bold>17</bold><italic><tp:taxon-name><tp:taxon-name-part taxon-name-part-type="genus" reg="Lactura">Lactura</tp:taxon-name-part><tp:taxon-name-part taxon-name-part-type="species" reg="subfervens">subfervens</tp:taxon-name-part><tp:taxon-name-part taxon-name-part-type="subspecies" reg="sapeloensis">sapeloensis</tp:taxon-name-part></tp:taxon-name></italic>, FL: Marion Co., Hopkins Prairie (<named-content xmlns:xlink="http://www.w3.org/1999/xlink" content-type="dwc:verbatimCoordinates" xlink:type="simple"><named-content content-type="geo-json" specific-use="{&#34;type&#34;:&#34;Point&#34;,&#34;coordinates&#34;:[-81.692000,29.275000]}" id="NCID0EW3AI" xlink:type="simple">29.275N, 81.692W</named-content></named-content>), 18 March 2013, J. Vargo coll <bold>18</bold><italic><tp:taxon-name><tp:taxon-name-part taxon-name-part-type="genus" reg="Lactura">Lactura</tp:taxon-name-part><tp:taxon-name-part taxon-name-part-type="species" reg="atrolinea">atrolinea</tp:taxon-name-part></tp:taxon-name></italic>, TX: Cameron Co., Sabal Palm Grove Sanctuary, 16–17 November 1998, E. Knudson coll., genitalia slide #TAM-2017-015, <abbrev xmlns:xlink="http://www.w3.org/1999/xlink" xlink:title="cytochrome c oxidase subunit 1" id="ABBRID0EI4AI" xlink:type="simple">CO1</abbrev> Barcode DLW-000510 <bold>19</bold><italic><tp:taxon-name><tp:taxon-name-part taxon-name-part-type="genus" reg="Lactura">Lactura</tp:taxon-name-part><tp:taxon-name-part taxon-name-part-type="species" reg="rubritegula">rubritegula</tp:taxon-name-part></tp:taxon-name></italic> [HOLOTYPE], TX: Kendall Co., Boerne, D. Cain Home (<named-content xmlns:xlink="http://www.w3.org/1999/xlink" content-type="dwc:verbatimCoordinates" xlink:type="simple"><named-content content-type="geo-json" specific-use="{&#34;type&#34;:&#34;Point&#34;,&#34;coordinates&#34;:[-98.614167,29.880833]}" id="NCID0E34AI" xlink:type="simple">29°52'51"N, 98°36'51"W</named-content></named-content>), 27 April 2015, David Wagner &amp; Delmar Cain colls., genitalia slide #TAM-2017-002, <abbrev xmlns:xlink="http://www.w3.org/1999/xlink" xlink:title="cytochrome c oxidase subunit 1" id="ABBRID0EB5AI" xlink:type="simple">CO1</abbrev> Barcode DLW-000816 <bold>20</bold><italic><tp:taxon-name><tp:taxon-name-part taxon-name-part-type="genus" reg="Lactura">Lactura</tp:taxon-name-part><tp:taxon-name-part taxon-name-part-type="species" reg="basistriga">basistriga</tp:taxon-name-part></tp:taxon-name></italic>, TX: Cameron Co., Sabal Palm Grove (<named-content xmlns:xlink="http://www.w3.org/1999/xlink" content-type="dwc:verbatimCoordinates" xlink:type="simple"><named-content content-type="geo-json" specific-use="{&#34;type&#34;:&#34;Point&#34;,&#34;coordinates&#34;:[-97.417722,25.852500]}" id="NCID0EV5AI" xlink:type="simple">25°51'9"N, 97°25'3.8"W</named-content></named-content>), BBN15#27a, larva collected 25 April 2015, emerged 21 May 2015, Berry Nall coll., host: <italic><tp:taxon-name><tp:taxon-name-part taxon-name-part-type="genus" reg="Sideroxylon">Sideroxylon</tp:taxon-name-part><tp:taxon-name-part taxon-name-part-type="species" reg="celastrinum">celastrinum</tp:taxon-name-part></tp:taxon-name></italic>, genitalia slide #TAM-2017-005 <bold>21</bold><italic><tp:taxon-name><tp:taxon-name-part taxon-name-part-type="genus" reg="Lactura">Lactura</tp:taxon-name-part><tp:taxon-name-part taxon-name-part-type="species" reg="nalli">nalli</tp:taxon-name-part></tp:taxon-name></italic> [PARATYPE], TX: Starr Co., Falcon Heights (<named-content xmlns:xlink="http://www.w3.org/1999/xlink" content-type="dwc:verbatimCoordinates" xlink:type="simple"><named-content content-type="geo-json" specific-use="{&#34;type&#34;:&#34;Point&#34;,&#34;coordinates&#34;:[-99.122000,26.558500]}" id="NCID0EV6AI" xlink:type="simple">26.5585N, 99.1220W</named-content></named-content>), 19 March 2018, Berry Nall coll <bold>22</bold><italic><tp:taxon-name><tp:taxon-name-part taxon-name-part-type="genus" reg="Lactura">Lactura</tp:taxon-name-part><tp:taxon-name-part taxon-name-part-type="species" reg="pupula">pupula</tp:taxon-name-part></tp:taxon-name></italic>, FL: Nassau Co., Fort Clinch State Park, Ft. Clinch Fernandina Beach, DLW Lot: 2014D136, larva: 28 April 2014, emerged: 22 May 2014, host: <italic><tp:taxon-name><tp:taxon-name-part taxon-name-part-type="genus" reg="Sideroxlon">Sideroxlon</tp:taxon-name-part><tp:taxon-name-part taxon-name-part-type="species" reg="tenax">tenax</tp:taxon-name-part></tp:taxon-name></italic>, Richard Owen coll.</p></caption><graphic xmlns:xlink="http://www.w3.org/1999/xlink" xlink:href="zookeys-846-075-g007.jpg" position="float" orientation="portrait" xlink:type="simple" id="oo_302164.jpg"/></fig><fig id="F8" position="float" orientation="portrait"><label>Figures 23–30.</label><caption><p>Male genitalia. <bold>23</bold><italic><tp:taxon-name><tp:taxon-name-part taxon-name-part-type="genus" reg="Lactura">Lactura</tp:taxon-name-part><tp:taxon-name-part taxon-name-part-type="species" reg="nalli">nalli</tp:taxon-name-part></tp:taxon-name></italic> [PARATYPE], TX: Starr Co., Falcon Heights (<named-content xmlns:xlink="http://www.w3.org/1999/xlink" content-type="dwc:verbatimCoordinates" xlink:type="simple"><named-content content-type="geo-json" specific-use="{&#34;type&#34;:&#34;Point&#34;,&#34;coordinates&#34;:[-99.105900,26.533700]}" id="NCID0EPBBI" xlink:type="simple">26.5337N, 99.1059W</named-content></named-content>), larva: 30 March 2014, pupated: 05 May 2014, emerged: 06 November 2014, host: <italic><tp:taxon-name><tp:taxon-name-part taxon-name-part-type="genus" reg="Sideroxylon">Sideroxylon</tp:taxon-name-part><tp:taxon-name-part taxon-name-part-type="species" reg="celestrinum">celestrinum</tp:taxon-name-part></tp:taxon-name></italic>, Berry Nall coll., BBN14#06c, genitalia slide #TAM-2017-014, <abbrev xmlns:xlink="http://www.w3.org/1999/xlink" xlink:title="cytochrome c oxidase subunit 1" id="ABBRID0E6BBI" xlink:type="simple">CO1</abbrev> Barcode DLW-000486 <bold>24</bold><italic><tp:taxon-name><tp:taxon-name-part taxon-name-part-type="genus" reg="Lactura">Lactura</tp:taxon-name-part><tp:taxon-name-part taxon-name-part-type="species" reg="subfervens">subfervens</tp:taxon-name-part><tp:taxon-name-part taxon-name-part-type="subspecies" reg="sapeloensis">sapeloensis</tp:taxon-name-part></tp:taxon-name></italic> [PARATYPE], GA: McIntosh Co., Sapelo Island, Lighthouse Rd. Salt marsh edge habitat (<named-content xmlns:xlink="http://www.w3.org/1999/xlink" content-type="dwc:verbatimCoordinates" xlink:type="simple"><named-content content-type="geo-json" specific-use="{&#34;type&#34;:&#34;Point&#34;,&#34;coordinates&#34;:[-81.281944,31.390472]}" id="NCID0EXCBI" xlink:type="simple">31°23'25.7"N, 81°16'55"W</named-content></named-content>), 11–12 March 2016, James Adams and Brian Scholtens colls., genitalia slide #TAM-2017-018, Voucher Code TAM0010 <bold>25</bold><italic><tp:taxon-name><tp:taxon-name-part taxon-name-part-type="genus" reg="Lactura">Lactura</tp:taxon-name-part><tp:taxon-name-part taxon-name-part-type="species" reg="atrolinea">atrolinea</tp:taxon-name-part></tp:taxon-name></italic>, TX: Cameron Co., Sabal Palm Grove Sanctuary, 16–17 November 1998, E. Knudson coll., genitalia slide #TAM-2017-015, <abbrev xmlns:xlink="http://www.w3.org/1999/xlink" xlink:title="cytochrome c oxidase subunit 1" id="ABBRID0EJDBI" xlink:type="simple">CO1</abbrev> Barcode DLW-000510 <bold>26</bold><italic><tp:taxon-name><tp:taxon-name-part taxon-name-part-type="genus" reg="Lactura">Lactura</tp:taxon-name-part><tp:taxon-name-part taxon-name-part-type="species" reg="pupula">pupula</tp:taxon-name-part></tp:taxon-name></italic>, FL: Nassau Co., Fort Clinch St. Pk. Ferdinanda Beach, larva: 28 April 2014, emerged: 24 May 2014, host: <italic><tp:taxon-name><tp:taxon-name-part taxon-name-part-type="genus" reg="Sideroxylon">Sideroxylon</tp:taxon-name-part><tp:taxon-name-part taxon-name-part-type="species" reg="tenax">tenax</tp:taxon-name-part></tp:taxon-name></italic>, Richard Owen coll., DLW Lot: 2014D136, Genitalia slide #TAM-2017-016, <abbrev xmlns:xlink="http://www.w3.org/1999/xlink" xlink:title="cytochrome c oxidase subunit 1" id="ABBRID0EFEBI" xlink:type="simple">CO1</abbrev> Barcode DLW-000282, Voucher Code TAM0009 <bold>27</bold><italic><tp:taxon-name><tp:taxon-name-part taxon-name-part-type="genus" reg="Lactura">Lactura</tp:taxon-name-part><tp:taxon-name-part taxon-name-part-type="species" reg="subfervens">subfervens</tp:taxon-name-part></tp:taxon-name></italic>, TX: Uvalde Co., Neil’s Lodges, Rio Frio, larva: 17 April 2014, emerged: 16 April 2015, host: <italic><tp:taxon-name><tp:taxon-name-part taxon-name-part-type="genus" reg="Sideroxylon">Sideroxylon</tp:taxon-name-part><tp:taxon-name-part taxon-name-part-type="species" reg="lanuginosum">lanuginosum</tp:taxon-name-part></tp:taxon-name></italic>, David L. Wagner coll., DLW Lot: 2014D45, genitalia slide #TAM-2017-019, Voucher Code TAM0007 <bold>28</bold><italic><tp:taxon-name><tp:taxon-name-part taxon-name-part-type="genus" reg="Lactura">Lactura</tp:taxon-name-part><tp:taxon-name-part taxon-name-part-type="species" reg="basistriga">basistriga</tp:taxon-name-part></tp:taxon-name></italic>, TX: Hidalgo Co., Bentsen St. Pk., 30 April 1995, E. Knudson coll., genitalia slide #TAM-2017-003, <abbrev xmlns:xlink="http://www.w3.org/1999/xlink" xlink:title="cytochrome c oxidase subunit 1" id="ABBRID0EOFBI" xlink:type="simple">CO1</abbrev> Barcode DLW-000513 <bold>29</bold><italic><tp:taxon-name><tp:taxon-name-part taxon-name-part-type="genus" reg="Lactura">Lactura</tp:taxon-name-part><tp:taxon-name-part taxon-name-part-type="species" reg="rubritegula">rubritegula</tp:taxon-name-part></tp:taxon-name></italic> [PARATYPE], TX: Kendall Co., Boerne (<named-content xmlns:xlink="http://www.w3.org/1999/xlink" content-type="dwc:verbatimCoordinates" xlink:type="simple"><named-content content-type="geo-json" specific-use="{&#34;type&#34;:&#34;Point&#34;,&#34;coordinates&#34;:[-98.613889,29.880833]}" id="NCID0ECGBI" xlink:type="simple">29°52'51"N, 98°36'50"W</named-content></named-content>), 27 April 2015, David Wagner and Delmar Cain colls., genitalia slide #TAM-2017-004 <bold>30</bold><italic><tp:taxon-name><tp:taxon-name-part taxon-name-part-type="genus" reg="Lactura">Lactura</tp:taxon-name-part><tp:taxon-name-part taxon-name-part-type="species" reg="rubritegula">rubritegula</tp:taxon-name-part></tp:taxon-name></italic> [HOLOTYPE], TX: Kendall Co., Boerne, D. Cain Home (<named-content xmlns:xlink="http://www.w3.org/1999/xlink" content-type="dwc:verbatimCoordinates" xlink:type="simple"><named-content content-type="geo-json" specific-use="{&#34;type&#34;:&#34;Point&#34;,&#34;coordinates&#34;:[-98.614167,29.880833]}" id="NCID0EXGBI" xlink:type="simple">29°52'51N, 98°36'51"W</named-content></named-content>), 27 April 2015, David Wagner &amp; Delmar Cain colls., genitalia slide #TAM-2017-002, <abbrev xmlns:xlink="http://www.w3.org/1999/xlink" xlink:title="cytochrome c oxidase subunit 1" id="ABBRID0E3GBI" xlink:type="simple">CO1</abbrev> Barcode DLW-000816. Scale bar: 1mm. Dissections and images prepared by Tony Thomas.</p></caption><graphic xmlns:xlink="http://www.w3.org/1999/xlink" xlink:href="zookeys-846-075-g008.jpg" position="float" orientation="portrait" xlink:type="simple" id="oo_302165.jpg"/></fig><fig id="F9" position="float" orientation="portrait"><label>Figures 31–36.</label><caption><p>Male abdomens with scent-emitting androconial structures. <bold>31</bold><italic><tp:taxon-name><tp:taxon-name-part taxon-name-part-type="genus" reg="Lactura">Lactura</tp:taxon-name-part><tp:taxon-name-part taxon-name-part-type="species" reg="pupula">pupula</tp:taxon-name-part></tp:taxon-name></italic>, FL: Nassau Co., Fort Clinch St. Pk. Ferdinanda Beach, DLW Lot: 2014D136, larva: 28 April 2014, emerged: 24 May 2014, host: <italic><tp:taxon-name><tp:taxon-name-part taxon-name-part-type="genus" reg="Sideroxylon">Sideroxylon</tp:taxon-name-part><tp:taxon-name-part taxon-name-part-type="species" reg="tenax">tenax</tp:taxon-name-part></tp:taxon-name></italic>, Richard Owen coll., Genitalia slide # TAM-2017-016, <abbrev xmlns:xlink="http://www.w3.org/1999/xlink" xlink:title="cytochrome c oxidase subunit 1" id="ABBRID0ELYBI" xlink:type="simple">CO1</abbrev> Barcode DLW-000282, Voucher Code TAM0009 <bold>32</bold><italic><tp:taxon-name><tp:taxon-name-part taxon-name-part-type="genus" reg="Lactura">Lactura</tp:taxon-name-part><tp:taxon-name-part taxon-name-part-type="species" reg="atrolinea">atrolinea</tp:taxon-name-part></tp:taxon-name></italic>, TX: Cameron Co., Sabal Palm Sanctuary (<named-content xmlns:xlink="http://www.w3.org/1999/xlink" content-type="dwc:verbatimCoordinates" xlink:type="simple"><named-content content-type="geo-json" specific-use="{&#34;type&#34;:&#34;Point&#34;,&#34;coordinates&#34;:[-97.416944,25.850833]}" id="NCID0E6YBI" xlink:type="simple">25°51'3"N, 97°25'1"W</named-content></named-content>), ex-ova: female 25 November 2014, DLW Lot: 2014L121b, emerged: 17 February 2015, host: <italic><tp:taxon-name><tp:taxon-name-part taxon-name-part-type="genus" reg="Sideroxylon">Sideroxylon</tp:taxon-name-part><tp:taxon-name-part taxon-name-part-type="species" reg="celastrinum">celastrinum</tp:taxon-name-part></tp:taxon-name></italic>, genitalia slide #TAM-2017-006, Voucher Code TAM0008. <bold>33</bold><italic><tp:taxon-name><tp:taxon-name-part taxon-name-part-type="genus" reg="Lactura">Lactura</tp:taxon-name-part><tp:taxon-name-part taxon-name-part-type="species" reg="subfervens">subfervens</tp:taxon-name-part><tp:taxon-name-part taxon-name-part-type="subspecies" reg="sapeloensis">sapeloensis</tp:taxon-name-part></tp:taxon-name></italic> [PARATYPE], GA: McIntosh Co., Sapelo Island, Lighthouse Rd. salt marsh edge habitat (<named-content xmlns:xlink="http://www.w3.org/1999/xlink" content-type="dwc:verbatimCoordinates" xlink:type="simple"><named-content content-type="geo-json" specific-use="{&#34;type&#34;:&#34;Point&#34;,&#34;coordinates&#34;:[-81.281944,31.390472]}" id="NCID0ED1BI" xlink:type="simple">31°23'25.7"N, 81°16'55"W</named-content></named-content>), 11–12 March 2016, James Adams and Brian Scholtens coll., genitalia slide #TAM-2017-018, Voucher Code TAM0010 <bold>34</bold><italic><tp:taxon-name><tp:taxon-name-part taxon-name-part-type="genus" reg="Lactura">Lactura</tp:taxon-name-part><tp:taxon-name-part taxon-name-part-type="species" reg="nalli">nalli</tp:taxon-name-part></tp:taxon-name></italic> [PARATYPE], TX: Starr Co., Falcon Heights (<named-content xmlns:xlink="http://www.w3.org/1999/xlink" content-type="dwc:verbatimCoordinates" xlink:type="simple"><named-content content-type="geo-json" specific-use="{&#34;type&#34;:&#34;Point&#34;,&#34;coordinates&#34;:[-99.105900,26.533700]}" id="NCID0EY1BI" xlink:type="simple">26.5337N, 99.1059W</named-content></named-content>), larva: 30 March 2014, pupated: 05 May 2014, emerged: 06 November 2014, host: <italic><tp:taxon-name><tp:taxon-name-part taxon-name-part-type="genus" reg="Sideroxylon">Sideroxylon</tp:taxon-name-part><tp:taxon-name-part taxon-name-part-type="species" reg="celastrinum">celastrinum</tp:taxon-name-part></tp:taxon-name></italic>, Berry Nall coll., BBN14#06c, genitalia slide #TAM-2017-014, <abbrev xmlns:xlink="http://www.w3.org/1999/xlink" xlink:title="cytochrome c oxidase subunit 1" id="ABBRID0EI2BI" xlink:type="simple">CO1</abbrev> Barcode DLW-000486 <bold>35</bold><italic><tp:taxon-name><tp:taxon-name-part taxon-name-part-type="genus" reg="Lactura">Lactura</tp:taxon-name-part><tp:taxon-name-part taxon-name-part-type="species" reg="atrolinea">atrolinea</tp:taxon-name-part></tp:taxon-name></italic>, TX: Cameron Co., Audubon Sabal Palm Grove Sanctuary, 16–17 November 1998, E. Knudson coll., genitalia slide # TAM-2017-015, <abbrev xmlns:xlink="http://www.w3.org/1999/xlink" xlink:title="cytochrome c oxidase subunit 1" id="ABBRID0EZ2BI" xlink:type="simple">CO1</abbrev> Barcode DLW-000510 <bold>36</bold><italic><tp:taxon-name><tp:taxon-name-part taxon-name-part-type="genus" reg="Lactura">Lactura</tp:taxon-name-part><tp:taxon-name-part taxon-name-part-type="species" reg="subfervens">subfervens</tp:taxon-name-part><tp:taxon-name-part taxon-name-part-type="subspecies" reg="sapeloensis">sapeloensis</tp:taxon-name-part></tp:taxon-name></italic>, see 33 above. Dissections and images prepared by Tony Thomas.</p></caption><graphic xmlns:xlink="http://www.w3.org/1999/xlink" xlink:href="zookeys-846-075-g009.jpg" position="float" orientation="portrait" xlink:type="simple" id="oo_302166.jpg"/></fig><fig id="F10" position="float" orientation="portrait"><label>Figures 37–43.</label><caption><p>Female genitalia. <bold>37</bold><italic><tp:taxon-name><tp:taxon-name-part taxon-name-part-type="genus" reg="Lactura">Lactura</tp:taxon-name-part><tp:taxon-name-part taxon-name-part-type="species" reg="basistriga">basistriga</tp:taxon-name-part></tp:taxon-name></italic>, TX: Cameron Co., Sabal Palm Sanctuary (<named-content xmlns:xlink="http://www.w3.org/1999/xlink" content-type="dwc:verbatimCoordinates" xlink:type="simple"><named-content content-type="geo-json" specific-use="{&#34;type&#34;:&#34;Point&#34;,&#34;coordinates&#34;:[-97.417722,25.852500]}" id="NCID0EL4BI" xlink:type="simple">25°51'9"N, 97°25'3.8"W</named-content></named-content>), larva: 25 April 2015, pupated: 29 April 2015, emerged: 21 May 2015, host: <italic><tp:taxon-name><tp:taxon-name-part taxon-name-part-type="genus" reg="Sideroxylon">Sideroxylon</tp:taxon-name-part><tp:taxon-name-part taxon-name-part-type="species" reg="celestrinum">celestrinum</tp:taxon-name-part></tp:taxon-name></italic>, Berry Nall coll., BBN15#27a, genitalia slide #TAM-2017-005, Voucher Code TAM0005 <bold>38</bold><italic><tp:taxon-name><tp:taxon-name-part taxon-name-part-type="genus" reg="Lactura">Lactura</tp:taxon-name-part><tp:taxon-name-part taxon-name-part-type="species" reg="nalli">nalli</tp:taxon-name-part></tp:taxon-name></italic> [PARATYPE], TX: Starr Co., Falcon Heights (<named-content xmlns:xlink="http://www.w3.org/1999/xlink" content-type="dwc:verbatimCoordinates" xlink:type="simple"><named-content content-type="geo-json" specific-use="{&#34;type&#34;:&#34;Point&#34;,&#34;coordinates&#34;:[-99.105900,26.533700]}" id="NCID0EL5BI" xlink:type="simple">26.5337N, 99.1059W</named-content></named-content>), genitalia slide #TAM-2017-013, <abbrev xmlns:xlink="http://www.w3.org/1999/xlink" xlink:title="cytochrome c oxidase subunit 1" id="ABBRID0EQ5BI" xlink:type="simple">CO1</abbrev> Barcode DLW-000569 <bold>39</bold><italic><tp:taxon-name><tp:taxon-name-part taxon-name-part-type="genus" reg="Lactura">Lactura</tp:taxon-name-part><tp:taxon-name-part taxon-name-part-type="species" reg="atrolinea">atrolinea</tp:taxon-name-part></tp:taxon-name></italic>, TX: Cameron Co., Sabal Palm Sanctuary (<named-content xmlns:xlink="http://www.w3.org/1999/xlink" content-type="dwc:verbatimCoordinates" xlink:type="simple"><named-content content-type="geo-json" specific-use="{&#34;type&#34;:&#34;Point&#34;,&#34;coordinates&#34;:[-97.416944,25.850833]}" id="NCID0EE6BI" xlink:type="simple">25°51'3"N, 97°25'1"W</named-content></named-content>), 25 November 2014, David L. Wagner coll., genitalia slide #TAM-2017-007 <bold>40</bold><italic><tp:taxon-name><tp:taxon-name-part taxon-name-part-type="genus" reg="Lactura">Lactura</tp:taxon-name-part><tp:taxon-name-part taxon-name-part-type="species" reg="pupula">pupula</tp:taxon-name-part></tp:taxon-name></italic>, FL: Duval Co., Little Talbot State Park, 24 March 2007, B.D. Williams coll., genitalia slide #TAM-2017-011 <bold>41</bold><italic><tp:taxon-name><tp:taxon-name-part taxon-name-part-type="genus" reg="Lactura">Lactura</tp:taxon-name-part><tp:taxon-name-part taxon-name-part-type="species" reg="rubritegula">rubritegula</tp:taxon-name-part></tp:taxon-name></italic> [PARATYPE], TX: Kendall Co., Boerne (<named-content xmlns:xlink="http://www.w3.org/1999/xlink" content-type="dwc:verbatimCoordinates" xlink:type="simple"><named-content content-type="geo-json" specific-use="{&#34;type&#34;:&#34;Point&#34;,&#34;coordinates&#34;:[-98.614167,29.880833]}" id="NCID0EGACI" xlink:type="simple">29°52'51"N, 98°36'51"W</named-content></named-content>), 27 April 2015, David L. Wagner coll., ♀ DLW 2015D60.2b, genitalia slide #TAM-2017-001 <bold>42</bold><italic><tp:taxon-name><tp:taxon-name-part taxon-name-part-type="genus" reg="Lactura">Lactura</tp:taxon-name-part><tp:taxon-name-part taxon-name-part-type="species" reg="subfervens">subfervens</tp:taxon-name-part></tp:taxon-name></italic>, TX: Comal Co., New Braunfells off Huaco Sprgs, Loop Road, 24 March 1995, genitalia slide #TAM-2017-009 <bold>43</bold><italic><tp:taxon-name><tp:taxon-name-part taxon-name-part-type="genus" reg="Lactura">Lactura</tp:taxon-name-part><tp:taxon-name-part taxon-name-part-type="species" reg="subfervens">subfervens</tp:taxon-name-part><tp:taxon-name-part taxon-name-part-type="subspecies" reg="sapeloensis">sapeloensis</tp:taxon-name-part></tp:taxon-name></italic> [PARATYPE], GA: McIntosh Co., Sapelo Island, Lighthouse Rd. salt marsh edge habitat (<named-content xmlns:xlink="http://www.w3.org/1999/xlink" content-type="dwc:verbatimCoordinates" xlink:type="simple"><named-content content-type="geo-json" specific-use="{&#34;type&#34;:&#34;Point&#34;,&#34;coordinates&#34;:[-81.281944,31.390472]}" id="NCID0EMBCI" xlink:type="simple">31°23'25.7"N, 81°16'55"W</named-content></named-content>), 11–12 March 2016, James Adams and Brian Scholtens colls., genitalia slide #TAM-2017-017, <abbrev xmlns:xlink="http://www.w3.org/1999/xlink" xlink:title="cytochrome c oxidase subunit 1" id="ABBRID0ERBCI" xlink:type="simple">CO1</abbrev> Barcode DLW-000770, Voucher Code TAM0003. Scale bar: 2 mm. Dissections and images prepared by Tony Thomas.</p></caption><graphic xmlns:xlink="http://www.w3.org/1999/xlink" xlink:href="zookeys-846-075-g010.jpg" position="float" orientation="portrait" xlink:type="simple" id="oo_302167.jpg"/></fig><fig id="F11" position="float" orientation="portrait"><label>Figures 44–49.</label><caption><p><italic><tp:taxon-name><tp:taxon-name-part taxon-name-part-type="genus" reg="Lactura">Lactura</tp:taxon-name-part></tp:taxon-name></italic> last instars. <bold>44</bold><italic><tp:taxon-name><tp:taxon-name-part taxon-name-part-type="genus" reg="Lactura">Lactura</tp:taxon-name-part><tp:taxon-name-part taxon-name-part-type="species" reg="pupula">pupula</tp:taxon-name-part></tp:taxon-name></italic><bold>45</bold><italic><tp:taxon-name><tp:taxon-name-part taxon-name-part-type="genus" reg="Lactura">Lactura</tp:taxon-name-part><tp:taxon-name-part taxon-name-part-type="species" reg="subfervens">subfervens</tp:taxon-name-part></tp:taxon-name></italic><bold>46</bold><italic><tp:taxon-name><tp:taxon-name-part taxon-name-part-type="genus" reg="Lactura">Lactura</tp:taxon-name-part><tp:taxon-name-part taxon-name-part-type="species" reg="rubritegula">rubritegula</tp:taxon-name-part></tp:taxon-name></italic><bold>47</bold><italic><tp:taxon-name><tp:taxon-name-part taxon-name-part-type="genus" reg="Lactura">Lactura</tp:taxon-name-part><tp:taxon-name-part taxon-name-part-type="species" reg="atrolinea">atrolinea</tp:taxon-name-part></tp:taxon-name></italic><bold>48</bold><italic><tp:taxon-name><tp:taxon-name-part taxon-name-part-type="genus" reg="Lactura">Lactura</tp:taxon-name-part><tp:taxon-name-part taxon-name-part-type="species" reg="nalli">nalli</tp:taxon-name-part></tp:taxon-name></italic><bold>49</bold><italic><tp:taxon-name><tp:taxon-name-part taxon-name-part-type="genus" reg="Lactura">Lactura</tp:taxon-name-part><tp:taxon-name-part taxon-name-part-type="species" reg="basistriga">basistriga</tp:taxon-name-part></tp:taxon-name></italic>.</p></caption><graphic xmlns:xlink="http://www.w3.org/1999/xlink" xlink:href="zookeys-846-075-g011.jpg" position="float" orientation="portrait" xlink:type="simple" id="oo_302168.jpg"/></fig><fig id="F12" position="float" orientation="portrait"><label>Figures 50, 51.</label><caption><p>When threatened, <italic><tp:taxon-name><tp:taxon-name-part taxon-name-part-type="genus" reg="Lactura">Lactura</tp:taxon-name-part></tp:taxon-name></italic> caterpillars evert transparent, balloon-like vesicles from the side of their body that secrete a sticky, mucilaginous fluid. <bold>50</bold><italic><tp:taxon-name><tp:taxon-name-part taxon-name-part-type="genus" reg="Lactura">Lactura</tp:taxon-name-part><tp:taxon-name-part taxon-name-part-type="species" reg="pupula">pupula</tp:taxon-name-part></tp:taxon-name></italic> larval defense response <bold>51</bold><italic><tp:taxon-name><tp:taxon-name-part taxon-name-part-type="genus" reg="Lactura">Lactura</tp:taxon-name-part><tp:taxon-name-part taxon-name-part-type="species" reg="nalli">nalli</tp:taxon-name-part></tp:taxon-name></italic> larval defense response.</p></caption><graphic xmlns:xlink="http://www.w3.org/1999/xlink" xlink:href="zookeys-846-075-g012.jpg" position="float" orientation="portrait" xlink:type="simple" id="oo_302169.jpg"/></fig><fig id="F13" position="float" orientation="portrait"><label>Figures 52, 53.</label><caption><p>Geographic distribution of <italic><tp:taxon-name><tp:taxon-name-part taxon-name-part-type="genus" reg="Lactura">Lactura</tp:taxon-name-part></tp:taxon-name></italic> north of Mexico. Single dots may represent &gt;1 individuals. <bold>52</bold><italic><tp:taxon-name><tp:taxon-name-part taxon-name-part-type="genus" reg="Lactura">Lactura</tp:taxon-name-part><tp:taxon-name-part taxon-name-part-type="species" reg="pupula">pupula</tp:taxon-name-part></tp:taxon-name></italic> (n = 231), <italic><tp:taxon-name><tp:taxon-name-part taxon-name-part-type="genus" reg="Lactura">Lactura</tp:taxon-name-part><tp:taxon-name-part taxon-name-part-type="species" reg="basistriga">basistriga</tp:taxon-name-part></tp:taxon-name></italic> (n = 93), <italic><tp:taxon-name><tp:taxon-name-part taxon-name-part-type="genus" reg="Lactura">Lactura</tp:taxon-name-part><tp:taxon-name-part taxon-name-part-type="species" reg="rubritegula">rubritegula</tp:taxon-name-part></tp:taxon-name></italic> (n = 13), and <italic><tp:taxon-name><tp:taxon-name-part taxon-name-part-type="genus" reg="Lactura">Lactura</tp:taxon-name-part><tp:taxon-name-part taxon-name-part-type="species" reg="nalli">nalli</tp:taxon-name-part></tp:taxon-name></italic> (n = 11) <bold>53</bold><italic><tp:taxon-name><tp:taxon-name-part taxon-name-part-type="genus" reg="Lactura">Lactura</tp:taxon-name-part><tp:taxon-name-part taxon-name-part-type="species" reg="subfervens">subfervens</tp:taxon-name-part></tp:taxon-name></italic> (n = 472), <italic><tp:taxon-name><tp:taxon-name-part taxon-name-part-type="genus" reg="Lactura">Lactura</tp:taxon-name-part><tp:taxon-name-part taxon-name-part-type="species" reg="atrolinea">atrolinea</tp:taxon-name-part></tp:taxon-name></italic> (n = 138), and <italic><tp:taxon-name><tp:taxon-name-part taxon-name-part-type="genus" reg="Lactura">Lactura</tp:taxon-name-part><tp:taxon-name-part taxon-name-part-type="species" reg="subfervens">subfervens</tp:taxon-name-part><tp:taxon-name-part taxon-name-part-type="subspecies" reg="sapeloensis">sapeloensis</tp:taxon-name-part></tp:taxon-name></italic> (n = 20).</p></caption><graphic xmlns:xlink="http://www.w3.org/1999/xlink" xlink:href="zookeys-846-075-g013.jpg" position="float" orientation="portrait" xlink:type="simple" id="oo_302170.jpg"/></fig><fig id="F15" position="float" orientation="portrait"><label>Figures 60–62.</label><caption><p>Phenology of North American <italic><tp:taxon-name><tp:taxon-name-part taxon-name-part-type="genus" reg="Lactura">Lactura</tp:taxon-name-part></tp:taxon-name></italic>, (blue square) all specimen records, (green square) records representing a unique collecting event (multiple individuals from the same collecting event represent a single data point). <bold>60</bold><italic><tp:taxon-name><tp:taxon-name-part taxon-name-part-type="genus" reg="Lactura">L.</tp:taxon-name-part><tp:taxon-name-part taxon-name-part-type="species" reg="nalli">nalli</tp:taxon-name-part></tp:taxon-name></italic> (n = 29) <bold>61</bold><italic><tp:taxon-name><tp:taxon-name-part taxon-name-part-type="genus" reg="Lactura">L.</tp:taxon-name-part><tp:taxon-name-part taxon-name-part-type="species" reg="basistriga">basistriga</tp:taxon-name-part></tp:taxon-name></italic> (n = 87) <bold>62</bold><italic><tp:taxon-name><tp:taxon-name-part taxon-name-part-type="genus" reg="Lactura">L.</tp:taxon-name-part><tp:taxon-name-part taxon-name-part-type="species" reg="rubritegula">rubritegula</tp:taxon-name-part></tp:taxon-name></italic> (n = 13).</p></caption><graphic xmlns:xlink="http://www.w3.org/1999/xlink" xlink:href="zookeys-846-075-g015.jpg" position="float" orientation="portrait" xlink:type="simple" id="oo_302172.jpg"/></fig><fig id="F16" position="float" orientation="portrait"><label>Figure 63.</label><caption><p>Likelihood tree for <italic><tp:taxon-name><tp:taxon-name-part taxon-name-part-type="genus" reg="Lactura">Lactura</tp:taxon-name-part></tp:taxon-name></italic> found north of Mexico with four outgroup zygaenoids based on nine gene regions – see Methods. Bayesian posterior probabilities (left) and bootstrap support values (right) for internal branches.</p></caption><graphic xmlns:xlink="http://www.w3.org/1999/xlink" xlink:href="zookeys-846-075-g016.jpg" position="float" orientation="portrait" xlink:type="simple" id="oo_302173.jpg"/></fig><table-wrap id="T1" position="float" orientation="portrait"><label>Table 1.</label><caption><p>Specimen voucher data and GenBank accession numbers for samples used in phylogenetic analysis. Dash indicates DNA markers that did not amplify.</p></caption><table id="TID0EBVAI" rules="all"><tbody><tr><th rowspan="1" colspan="1">Voucher Code</th><th rowspan="1" colspan="1">Genus Species</th><th rowspan="1" colspan="1"><abbrev xmlns:xlink="http://www.w3.org/1999/xlink" xlink:title="cytochrome c oxidase subunit 1" id="ABBRID0EMIAE" xlink:type="simple">CO1</abbrev> Begin</th><th rowspan="1" colspan="1"><abbrev xmlns:xlink="http://www.w3.org/1999/xlink" xlink:title="cytochrome c oxidase subunit 1" id="ABBRID0EUIAE" xlink:type="simple">CO1</abbrev> End</th><th rowspan="1" colspan="1">EF1-a Begin</th><th rowspan="1" colspan="1">EF1-a End</th><th rowspan="1" colspan="1">
                  <abbrev xmlns:xlink="http://www.w3.org/1999/xlink" xlink:title="ribosomal protein S5" id="ABBRID0ECJAE" xlink:type="simple">RpS5</abbrev>
                </th><th rowspan="1" colspan="1">
                  <abbrev xmlns:xlink="http://www.w3.org/1999/xlink" xlink:title="cytosolic malate dehydrogenase" id="ABBRID0EKJAE" xlink:type="simple">MDH</abbrev>
                </th><th rowspan="1" colspan="1">
                  <abbrev xmlns:xlink="http://www.w3.org/1999/xlink" xlink:title="nexin–9–like protein" id="ABBRID0ESJAE" xlink:type="simple">Nex9</abbrev>
                </th><th rowspan="1" colspan="1">
                  <abbrev xmlns:xlink="http://www.w3.org/1999/xlink" xlink:title="isocitrate dehydrogenase" id="ABBRID0E1JAE" xlink:type="simple">IDH</abbrev>
                </th><th rowspan="1" colspan="1">
                  <abbrev xmlns:xlink="http://www.w3.org/1999/xlink" xlink:title="glyceraldehyde–3–phosphate dehydrogenase" id="ABBRID0ECKAE" xlink:type="simple">GAPDH</abbrev>
                </th></tr><tr><td rowspan="1" colspan="1">TAM0012</td><td rowspan="1" colspan="1">
                  <italic><tp:taxon-name>
                      <tp:taxon-name-part taxon-name-part-type="genus" reg="Lactura">Lactura</tp:taxon-name-part>
                      <tp:taxon-name-part taxon-name-part-type="species" reg="rubritegula">rubritegula</tp:taxon-name-part>
                    </tp:taxon-name></italic>
                </td><td rowspan="1" colspan="1">
                  <ext-link xmlns:xlink="http://www.w3.org/1999/xlink" ext-link-type="gen" xlink:href="MH536189" xlink:type="simple">MH536189</ext-link>
                </td><td rowspan="1" colspan="1">
                  <ext-link xmlns:xlink="http://www.w3.org/1999/xlink" ext-link-type="gen" xlink:href="MH536189" xlink:type="simple">MH536189</ext-link>
                </td><td rowspan="1" colspan="1">
                  <ext-link xmlns:xlink="http://www.w3.org/1999/xlink" ext-link-type="gen" xlink:href="MH553373" xlink:type="simple">MH553373</ext-link>
                </td><td rowspan="1" colspan="1">
                  <ext-link xmlns:xlink="http://www.w3.org/1999/xlink" ext-link-type="gen" xlink:href="MH553373" xlink:type="simple">MH553373</ext-link>
                </td><td rowspan="1" colspan="1">
                  <ext-link xmlns:xlink="http://www.w3.org/1999/xlink" ext-link-type="gen" xlink:href="MH545982" xlink:type="simple">MH545982</ext-link>
                </td><td rowspan="1" colspan="1">
                  <ext-link xmlns:xlink="http://www.w3.org/1999/xlink" ext-link-type="gen" xlink:href="MH545969" xlink:type="simple">MH545969</ext-link>
                </td><td rowspan="1" colspan="1">–</td><td rowspan="1" colspan="1">
                  <ext-link xmlns:xlink="http://www.w3.org/1999/xlink" ext-link-type="gen" xlink:href="MH545979" xlink:type="simple">MH545979</ext-link>
                </td><td rowspan="1" colspan="1">
                  <ext-link xmlns:xlink="http://www.w3.org/1999/xlink" ext-link-type="gen" xlink:href="MH545966" xlink:type="simple">MH545966</ext-link>
                </td></tr><tr><td rowspan="1" colspan="1">TAM0006</td><td rowspan="1" colspan="1">
                  <italic><tp:taxon-name>
                      <tp:taxon-name-part taxon-name-part-type="genus" reg="Lactura">Lactura</tp:taxon-name-part>
                      <tp:taxon-name-part taxon-name-part-type="species" reg="rubritegula">rubritegula</tp:taxon-name-part>
                    </tp:taxon-name></italic>
                </td><td rowspan="1" colspan="1">
                  <ext-link xmlns:xlink="http://www.w3.org/1999/xlink" ext-link-type="gen" xlink:href="MH536196" xlink:type="simple">MH536196</ext-link>
                </td><td rowspan="1" colspan="1">
                  <ext-link xmlns:xlink="http://www.w3.org/1999/xlink" ext-link-type="gen" xlink:href="MH536196" xlink:type="simple">MH536196</ext-link>
                </td><td rowspan="1" colspan="1">
                  <ext-link xmlns:xlink="http://www.w3.org/1999/xlink" ext-link-type="gen" xlink:href="MH553372" xlink:type="simple">MH553372</ext-link>
                </td><td rowspan="1" colspan="1">
                  <ext-link xmlns:xlink="http://www.w3.org/1999/xlink" ext-link-type="gen" xlink:href="MH553372" xlink:type="simple">MH553372</ext-link>
                </td><td rowspan="1" colspan="1">
                  <ext-link xmlns:xlink="http://www.w3.org/1999/xlink" ext-link-type="gen" xlink:href="MH545989" xlink:type="simple">MH545989</ext-link>
                </td><td rowspan="1" colspan="1">
                  <ext-link xmlns:xlink="http://www.w3.org/1999/xlink" ext-link-type="gen" xlink:href="MH545978" xlink:type="simple">MH545978</ext-link>
                </td><td rowspan="1" colspan="1">–</td><td rowspan="1" colspan="1">–</td><td rowspan="1" colspan="1">–</td></tr><tr><td rowspan="1" colspan="1">TAM0013</td><td rowspan="1" colspan="1">
                  <italic><tp:taxon-name>
                      <tp:taxon-name-part taxon-name-part-type="genus" reg="Lactura">Lactura</tp:taxon-name-part>
                      <tp:taxon-name-part taxon-name-part-type="species" reg="basistriga">basistriga</tp:taxon-name-part>
                    </tp:taxon-name></italic>
                </td><td rowspan="1" colspan="1">
                  <ext-link xmlns:xlink="http://www.w3.org/1999/xlink" ext-link-type="gen" xlink:href="MH543321" xlink:type="simple">MH543321</ext-link>
                </td><td rowspan="1" colspan="1">–</td><td rowspan="1" colspan="1">
                  <ext-link xmlns:xlink="http://www.w3.org/1999/xlink" ext-link-type="gen" xlink:href="MH553366" xlink:type="simple">MH553366</ext-link>
                </td><td rowspan="1" colspan="1">–</td><td rowspan="1" colspan="1">
                  <ext-link xmlns:xlink="http://www.w3.org/1999/xlink" ext-link-type="gen" xlink:href="MH545986" xlink:type="simple">MH545986</ext-link>
                </td><td rowspan="1" colspan="1">
                  <ext-link xmlns:xlink="http://www.w3.org/1999/xlink" ext-link-type="gen" xlink:href="MH545973" xlink:type="simple">MH545973</ext-link>
                </td><td rowspan="1" colspan="1">–</td><td rowspan="1" colspan="1">–</td><td rowspan="1" colspan="1">–</td></tr><tr><td rowspan="1" colspan="1">TAM0005</td><td rowspan="1" colspan="1">
                  <italic><tp:taxon-name>
                      <tp:taxon-name-part taxon-name-part-type="genus" reg="Lactura">Lactura</tp:taxon-name-part>
                      <tp:taxon-name-part taxon-name-part-type="species" reg="basistriga">basistriga</tp:taxon-name-part>
                    </tp:taxon-name></italic>
                </td><td rowspan="1" colspan="1">–</td><td rowspan="1" colspan="1">–</td><td rowspan="1" colspan="1">
                  <ext-link xmlns:xlink="http://www.w3.org/1999/xlink" ext-link-type="gen" xlink:href="MH553365" xlink:type="simple">MH553365</ext-link>
                </td><td rowspan="1" colspan="1">–</td><td rowspan="1" colspan="1">
                  <ext-link xmlns:xlink="http://www.w3.org/1999/xlink" ext-link-type="gen" xlink:href="MH545985" xlink:type="simple">MH545985</ext-link>
                </td><td rowspan="1" colspan="1">
                  <ext-link xmlns:xlink="http://www.w3.org/1999/xlink" ext-link-type="gen" xlink:href="MH545972" xlink:type="simple">MH545972</ext-link>
                </td><td rowspan="1" colspan="1">–</td><td rowspan="1" colspan="1">–</td><td rowspan="1" colspan="1">–</td></tr><tr><td rowspan="1" colspan="1">TAM0011</td><td rowspan="1" colspan="1">
                  <italic><tp:taxon-name>
                      <tp:taxon-name-part taxon-name-part-type="genus" reg="Lactura">Lactura</tp:taxon-name-part>
                      <tp:taxon-name-part taxon-name-part-type="species" reg="nalli">nalli</tp:taxon-name-part>
                    </tp:taxon-name></italic>
                </td><td rowspan="1" colspan="1">
                  <ext-link xmlns:xlink="http://www.w3.org/1999/xlink" ext-link-type="gen" xlink:href="MH536192" xlink:type="simple">MH536192</ext-link>
                </td><td rowspan="1" colspan="1">
                  <ext-link xmlns:xlink="http://www.w3.org/1999/xlink" ext-link-type="gen" xlink:href="MH536192" xlink:type="simple">MH536192</ext-link>
                </td><td rowspan="1" colspan="1">
                  <ext-link xmlns:xlink="http://www.w3.org/1999/xlink" ext-link-type="gen" xlink:href="MH553371" xlink:type="simple">MH553371</ext-link>
                </td><td rowspan="1" colspan="1">
                  <ext-link xmlns:xlink="http://www.w3.org/1999/xlink" ext-link-type="gen" xlink:href="MH553371" xlink:type="simple">MH553371</ext-link>
                </td><td rowspan="1" colspan="1">
                  <ext-link xmlns:xlink="http://www.w3.org/1999/xlink" ext-link-type="gen" xlink:href="MH545987" xlink:type="simple">MH545987</ext-link>
                </td><td rowspan="1" colspan="1">
                  <ext-link xmlns:xlink="http://www.w3.org/1999/xlink" ext-link-type="gen" xlink:href="MH545974" xlink:type="simple">MH545974</ext-link>
                </td><td rowspan="1" colspan="1">–</td><td rowspan="1" colspan="1">
                  <ext-link xmlns:xlink="http://www.w3.org/1999/xlink" ext-link-type="gen" xlink:href="MH545980" xlink:type="simple">MH545980</ext-link>
                </td><td rowspan="1" colspan="1">
                  <ext-link xmlns:xlink="http://www.w3.org/1999/xlink" ext-link-type="gen" xlink:href="MH545967" xlink:type="simple">MH545967</ext-link>
                </td></tr><tr><td rowspan="1" colspan="1">TAM0007</td><td rowspan="1" colspan="1">
                  <italic><tp:taxon-name>
                      <tp:taxon-name-part taxon-name-part-type="genus" reg="Lactura">Lactura</tp:taxon-name-part>
                      <tp:taxon-name-part taxon-name-part-type="species" reg="subfervens">subfervens</tp:taxon-name-part>
                    </tp:taxon-name></italic>
                </td><td rowspan="1" colspan="1">
                  <ext-link xmlns:xlink="http://www.w3.org/1999/xlink" ext-link-type="gen" xlink:href="MH536190" xlink:type="simple">MH536190</ext-link>
                </td><td rowspan="1" colspan="1">
                  <ext-link xmlns:xlink="http://www.w3.org/1999/xlink" ext-link-type="gen" xlink:href="MH536190" xlink:type="simple">MH536190</ext-link>
                </td><td rowspan="1" colspan="1">
                  <ext-link xmlns:xlink="http://www.w3.org/1999/xlink" ext-link-type="gen" xlink:href="MH553370" xlink:type="simple">MH553370</ext-link>
                </td><td rowspan="1" colspan="1">
                  <ext-link xmlns:xlink="http://www.w3.org/1999/xlink" ext-link-type="gen" xlink:href="MH553370" xlink:type="simple">MH553370</ext-link>
                </td><td rowspan="1" colspan="1">
                  <ext-link xmlns:xlink="http://www.w3.org/1999/xlink" ext-link-type="gen" xlink:href="MH545983" xlink:type="simple">MH545983</ext-link>
                </td><td rowspan="1" colspan="1">
                  <ext-link xmlns:xlink="http://www.w3.org/1999/xlink" ext-link-type="gen" xlink:href="MH545970" xlink:type="simple">MH545970</ext-link>
                </td><td rowspan="1" colspan="1">
                  <ext-link xmlns:xlink="http://www.w3.org/1999/xlink" ext-link-type="gen" xlink:href="MH545991" xlink:type="simple">MH545991</ext-link>
                </td><td rowspan="1" colspan="1">–</td><td rowspan="1" colspan="1">–</td></tr><tr><td rowspan="1" colspan="1">TAM0003</td><td rowspan="1" colspan="1">
                  <italic><tp:taxon-name>
                      <tp:taxon-name-part taxon-name-part-type="genus" reg="Lactura">Lactura</tp:taxon-name-part>
                      <tp:taxon-name-part taxon-name-part-type="species" reg="subfervens">subfervens</tp:taxon-name-part>
                      <tp:taxon-name-part taxon-name-part-type="subspecies" reg="sapeloensis">sapeloensis</tp:taxon-name-part>
                    </tp:taxon-name></italic>
                </td><td rowspan="1" colspan="1">
                  <ext-link xmlns:xlink="http://www.w3.org/1999/xlink" ext-link-type="gen" xlink:href="MH536193" xlink:type="simple">MH536193</ext-link>
                </td><td rowspan="1" colspan="1">
                  <ext-link xmlns:xlink="http://www.w3.org/1999/xlink" ext-link-type="gen" xlink:href="MH536193" xlink:type="simple">MH536193</ext-link>
                </td><td rowspan="1" colspan="1">
                  <ext-link xmlns:xlink="http://www.w3.org/1999/xlink" ext-link-type="gen" xlink:href="MH553367" xlink:type="simple">MH553367</ext-link>
                </td><td rowspan="1" colspan="1">–</td><td rowspan="1" colspan="1">–</td><td rowspan="1" colspan="1">
                  <ext-link xmlns:xlink="http://www.w3.org/1999/xlink" ext-link-type="gen" xlink:href="MH545975" xlink:type="simple">MH545975</ext-link>
                </td><td rowspan="1" colspan="1">
                  <ext-link xmlns:xlink="http://www.w3.org/1999/xlink" ext-link-type="gen" xlink:href="MH545993" xlink:type="simple">MH545993</ext-link>
                </td><td rowspan="1" colspan="1">–</td><td rowspan="1" colspan="1">–</td></tr><tr><td rowspan="1" colspan="1">TAM0010</td><td rowspan="1" colspan="1">
                  <italic><tp:taxon-name>
                      <tp:taxon-name-part taxon-name-part-type="genus" reg="Lactura">Lactura</tp:taxon-name-part>
                      <tp:taxon-name-part taxon-name-part-type="species" reg="subfervens">subfervens</tp:taxon-name-part>
                      <tp:taxon-name-part taxon-name-part-type="subspecies" reg="sapeloensis">sapeloensis</tp:taxon-name-part>
                    </tp:taxon-name></italic>
                </td><td rowspan="1" colspan="1">
                  <ext-link xmlns:xlink="http://www.w3.org/1999/xlink" ext-link-type="gen" xlink:href="MH536194" xlink:type="simple">MH536194</ext-link>
                </td><td rowspan="1" colspan="1">
                  <ext-link xmlns:xlink="http://www.w3.org/1999/xlink" ext-link-type="gen" xlink:href="MH536194" xlink:type="simple">MH536194</ext-link>
                </td><td rowspan="1" colspan="1">
                  <ext-link xmlns:xlink="http://www.w3.org/1999/xlink" ext-link-type="gen" xlink:href="MH553368" xlink:type="simple">MH553368</ext-link>
                </td><td rowspan="1" colspan="1">–</td><td rowspan="1" colspan="1">
                  <ext-link xmlns:xlink="http://www.w3.org/1999/xlink" ext-link-type="gen" xlink:href="MH545988" xlink:type="simple">MH545988</ext-link>
                </td><td rowspan="1" colspan="1">
                  <ext-link xmlns:xlink="http://www.w3.org/1999/xlink" ext-link-type="gen" xlink:href="MH545976" xlink:type="simple">MH545976</ext-link>
                </td><td rowspan="1" colspan="1">–</td><td rowspan="1" colspan="1">–</td><td rowspan="1" colspan="1">–</td></tr><tr><td rowspan="1" colspan="1">TAM0004</td><td rowspan="1" colspan="1">
                  <italic><tp:taxon-name>
                      <tp:taxon-name-part taxon-name-part-type="genus" reg="Lactura">Lactura</tp:taxon-name-part>
                      <tp:taxon-name-part taxon-name-part-type="species" reg="atrolinea">atrolinea</tp:taxon-name-part>
                    </tp:taxon-name></italic>
                </td><td rowspan="1" colspan="1">
                  <ext-link xmlns:xlink="http://www.w3.org/1999/xlink" ext-link-type="gen" xlink:href="MH536188" xlink:type="simple">MH536188</ext-link>
                </td><td rowspan="1" colspan="1">
                  <ext-link xmlns:xlink="http://www.w3.org/1999/xlink" ext-link-type="gen" xlink:href="MH536188" xlink:type="simple">MH536188</ext-link>
                </td><td rowspan="1" colspan="1">
                  <ext-link xmlns:xlink="http://www.w3.org/1999/xlink" ext-link-type="gen" xlink:href="MH553363" xlink:type="simple">MH553363</ext-link>
                </td><td rowspan="1" colspan="1">–</td><td rowspan="1" colspan="1">
                  <ext-link xmlns:xlink="http://www.w3.org/1999/xlink" ext-link-type="gen" xlink:href="MH545981" xlink:type="simple">MH545981</ext-link>
                </td><td rowspan="1" colspan="1">
                  <ext-link xmlns:xlink="http://www.w3.org/1999/xlink" ext-link-type="gen" xlink:href="MH545968" xlink:type="simple">MH545968</ext-link>
                </td><td rowspan="1" colspan="1">
                  <ext-link xmlns:xlink="http://www.w3.org/1999/xlink" ext-link-type="gen" xlink:href="MH545990" xlink:type="simple">MH545990</ext-link>
                </td><td rowspan="1" colspan="1">–</td><td rowspan="1" colspan="1">–</td></tr><tr><td rowspan="1" colspan="1">TAM0008</td><td rowspan="1" colspan="1">
                  <italic><tp:taxon-name>
                      <tp:taxon-name-part taxon-name-part-type="genus" reg="Lactura">Lactura</tp:taxon-name-part>
                      <tp:taxon-name-part taxon-name-part-type="species" reg="atrolinea">atrolinea</tp:taxon-name-part>
                    </tp:taxon-name></italic>
                </td><td rowspan="1" colspan="1">
                  <ext-link xmlns:xlink="http://www.w3.org/1999/xlink" ext-link-type="gen" xlink:href="MH536191" xlink:type="simple">MH536191</ext-link>
                </td><td rowspan="1" colspan="1">
                  <ext-link xmlns:xlink="http://www.w3.org/1999/xlink" ext-link-type="gen" xlink:href="MH536191" xlink:type="simple">MH536191</ext-link>
                </td><td rowspan="1" colspan="1">
                  <ext-link xmlns:xlink="http://www.w3.org/1999/xlink" ext-link-type="gen" xlink:href="MH553364" xlink:type="simple">MH553364</ext-link>
                </td><td rowspan="1" colspan="1">–</td><td rowspan="1" colspan="1">
                  <ext-link xmlns:xlink="http://www.w3.org/1999/xlink" ext-link-type="gen" xlink:href="MH545984" xlink:type="simple">MH545984</ext-link>
                </td><td rowspan="1" colspan="1">
                  <ext-link xmlns:xlink="http://www.w3.org/1999/xlink" ext-link-type="gen" xlink:href="MH545971" xlink:type="simple">MH545971</ext-link>
                </td><td rowspan="1" colspan="1">
                  <ext-link xmlns:xlink="http://www.w3.org/1999/xlink" ext-link-type="gen" xlink:href="MH545992" xlink:type="simple">MH545992</ext-link>
                </td><td rowspan="1" colspan="1">–</td><td rowspan="1" colspan="1">–</td></tr><tr><td rowspan="1" colspan="1">TAM0009</td><td rowspan="1" colspan="1">
                  <italic><tp:taxon-name>
                      <tp:taxon-name-part taxon-name-part-type="genus" reg="Lactura">Lactura</tp:taxon-name-part>
                      <tp:taxon-name-part taxon-name-part-type="species" reg="pupula">pupula</tp:taxon-name-part>
                    </tp:taxon-name></italic>
                </td><td rowspan="1" colspan="1">
                  <ext-link xmlns:xlink="http://www.w3.org/1999/xlink" ext-link-type="gen" xlink:href="MH536195" xlink:type="simple">MH536195</ext-link>
                </td><td rowspan="1" colspan="1">
                  <ext-link xmlns:xlink="http://www.w3.org/1999/xlink" ext-link-type="gen" xlink:href="MH536195" xlink:type="simple">MH536195</ext-link>
                </td><td rowspan="1" colspan="1">
                  <ext-link xmlns:xlink="http://www.w3.org/1999/xlink" ext-link-type="gen" xlink:href="MH553369" xlink:type="simple">MH553369</ext-link>
                </td><td rowspan="1" colspan="1">–</td><td rowspan="1" colspan="1">–</td><td rowspan="1" colspan="1">
                  <ext-link xmlns:xlink="http://www.w3.org/1999/xlink" ext-link-type="gen" xlink:href="MH545977" xlink:type="simple">MH545977</ext-link>
                </td><td rowspan="1" colspan="1">
                  <ext-link xmlns:xlink="http://www.w3.org/1999/xlink" ext-link-type="gen" xlink:href="MH545994" xlink:type="simple">MH545994</ext-link>
                </td><td rowspan="1" colspan="1">–</td><td rowspan="1" colspan="1">–</td></tr><tr><td rowspan="1" colspan="1">
                  <ext-link xmlns:xlink="http://www.w3.org/1999/xlink" ext-link-type="gen" xlink:href="MM00180" xlink:type="simple">MM00180</ext-link>
                </td><td rowspan="1" colspan="1"><italic><tp:taxon-name><tp:taxon-name-part taxon-name-part-type="genus" reg="Anticrates">Anticrates</tp:taxon-name-part></tp:taxon-name></italic> sp.</td><td rowspan="1" colspan="1">
                  <ext-link xmlns:xlink="http://www.w3.org/1999/xlink" ext-link-type="gen" xlink:href="GU828624" xlink:type="simple">GU828624</ext-link>
                </td><td rowspan="1" colspan="1">
                  <ext-link xmlns:xlink="http://www.w3.org/1999/xlink" ext-link-type="gen" xlink:href="GU828422" xlink:type="simple">GU828422</ext-link>
                </td><td rowspan="1" colspan="1">
                  <ext-link xmlns:xlink="http://www.w3.org/1999/xlink" ext-link-type="gen" xlink:href="GU828959" xlink:type="simple">GU828959</ext-link>
                </td><td rowspan="1" colspan="1">–</td><td rowspan="1" colspan="1">
                  <ext-link xmlns:xlink="http://www.w3.org/1999/xlink" ext-link-type="gen" xlink:href="GU830631" xlink:type="simple">GU830631</ext-link>
                </td><td rowspan="1" colspan="1">
                  <ext-link xmlns:xlink="http://www.w3.org/1999/xlink" ext-link-type="gen" xlink:href="GU830332" xlink:type="simple">GU830332</ext-link>
                </td><td rowspan="1" colspan="1">–</td><td rowspan="1" colspan="1">–</td><td rowspan="1" colspan="1">–</td></tr><tr><td rowspan="1" colspan="1">SEM-06-5644</td><td rowspan="1" colspan="1">
                  <italic><tp:taxon-name>
                      <tp:taxon-name-part taxon-name-part-type="genus" reg="Strigivenifera">Strigivenifera</tp:taxon-name-part>
                      <tp:taxon-name-part taxon-name-part-type="species" reg="venata">venata</tp:taxon-name-part>
                    </tp:taxon-name></italic>
                </td><td rowspan="1" colspan="1">
                  <ext-link xmlns:xlink="http://www.w3.org/1999/xlink" ext-link-type="gen" xlink:href="GU828864" xlink:type="simple">GU828864</ext-link>
                </td><td rowspan="1" colspan="1">–</td><td rowspan="1" colspan="1">
                  <ext-link xmlns:xlink="http://www.w3.org/1999/xlink" ext-link-type="gen" xlink:href="GU829167" xlink:type="simple">GU829167</ext-link>
                </td><td rowspan="1" colspan="1">
                  <ext-link xmlns:xlink="http://www.w3.org/1999/xlink" ext-link-type="gen" xlink:href="GU829429" xlink:type="simple">GU829429</ext-link>
                </td><td rowspan="1" colspan="1">
                  <ext-link xmlns:xlink="http://www.w3.org/1999/xlink" ext-link-type="gen" xlink:href="GU830811" xlink:type="simple">GU830811</ext-link>
                </td><td rowspan="1" colspan="1">
                  <ext-link xmlns:xlink="http://www.w3.org/1999/xlink" ext-link-type="gen" xlink:href="GU830556" xlink:type="simple">GU830556</ext-link>
                </td><td rowspan="1" colspan="1">–</td><td rowspan="1" colspan="1">
                  <ext-link xmlns:xlink="http://www.w3.org/1999/xlink" ext-link-type="gen" xlink:href="GU830242" xlink:type="simple">GU830242</ext-link>
                </td><td rowspan="1" colspan="1">–</td></tr><tr><td rowspan="1" colspan="1">
                  <ext-link xmlns:xlink="http://www.w3.org/1999/xlink" ext-link-type="gen" xlink:href="MM00312" xlink:type="simple">MM00312</ext-link>
                </td><td rowspan="1" colspan="1">
                  <italic><tp:taxon-name>
                      <tp:taxon-name-part taxon-name-part-type="genus" reg="Adscita">Adscita</tp:taxon-name-part>
                      <tp:taxon-name-part taxon-name-part-type="species" reg="statices">statices</tp:taxon-name-part>
                    </tp:taxon-name></italic>
                </td><td rowspan="1" colspan="1">
                  <ext-link xmlns:xlink="http://www.w3.org/1999/xlink" ext-link-type="gen" xlink:href="GU828630" xlink:type="simple">GU828630</ext-link>
                </td><td rowspan="1" colspan="1">
                  <ext-link xmlns:xlink="http://www.w3.org/1999/xlink" ext-link-type="gen" xlink:href="GU828428" xlink:type="simple">GU828428</ext-link>
                </td><td rowspan="1" colspan="1">
                  <ext-link xmlns:xlink="http://www.w3.org/1999/xlink" ext-link-type="gen" xlink:href="GU828965" xlink:type="simple">GU828965</ext-link>
                </td><td rowspan="1" colspan="1">
                  <ext-link xmlns:xlink="http://www.w3.org/1999/xlink" ext-link-type="gen" xlink:href="GU829251" xlink:type="simple">GU829251</ext-link>
                </td><td rowspan="1" colspan="1">
                  <ext-link xmlns:xlink="http://www.w3.org/1999/xlink" ext-link-type="gen" xlink:href="GU830634" xlink:type="simple">GU830634</ext-link>
                </td><td rowspan="1" colspan="1">
                  <ext-link xmlns:xlink="http://www.w3.org/1999/xlink" ext-link-type="gen" xlink:href="GU830338" xlink:type="simple">GU830338</ext-link>
                </td><td rowspan="1" colspan="1">–</td><td rowspan="1" colspan="1">
                  <ext-link xmlns:xlink="http://www.w3.org/1999/xlink" ext-link-type="gen" xlink:href="GU830017" xlink:type="simple">GU830017</ext-link>
                </td><td rowspan="1" colspan="1">
                  <ext-link xmlns:xlink="http://www.w3.org/1999/xlink" ext-link-type="gen" xlink:href="GU829769" xlink:type="simple">GU829769</ext-link>
                </td></tr><tr><td rowspan="1" colspan="1">06-srnp-33730</td><td rowspan="1" colspan="1">
                  <italic><tp:taxon-name>
                      <tp:taxon-name-part taxon-name-part-type="genus" reg="Dalcerides">Dalcerides</tp:taxon-name-part>
                      <tp:taxon-name-part taxon-name-part-type="species" reg="gugelmanni">gugelmanni</tp:taxon-name-part>
                    </tp:taxon-name></italic>
                </td><td rowspan="1" colspan="1">
                  <ext-link xmlns:xlink="http://www.w3.org/1999/xlink" ext-link-type="gen" xlink:href="GU828533" xlink:type="simple">GU828533</ext-link>
                </td><td rowspan="1" colspan="1">
                  <ext-link xmlns:xlink="http://www.w3.org/1999/xlink" ext-link-type="gen" xlink:href="GU828335" xlink:type="simple">GU828335</ext-link>
                </td><td rowspan="1" colspan="1">
                  <ext-link xmlns:xlink="http://www.w3.org/1999/xlink" ext-link-type="gen" xlink:href="GU828879" xlink:type="simple">GU828879</ext-link>
                </td><td rowspan="1" colspan="1">–</td><td rowspan="1" colspan="1">–</td><td rowspan="1" colspan="1">
                  <ext-link xmlns:xlink="http://www.w3.org/1999/xlink" ext-link-type="gen" xlink:href="GU830257" xlink:type="simple">GU830257</ext-link>
                </td><td rowspan="1" colspan="1">–</td><td rowspan="1" colspan="1">
                  <ext-link xmlns:xlink="http://www.w3.org/1999/xlink" ext-link-type="gen" xlink:href="GU829924" xlink:type="simple">GU829924</ext-link>
                </td><td rowspan="1" colspan="1">–</td></tr></tbody></table></table-wrap></tp:treatment-sec></tp:taxon-treatment>
