# Supplementary material for: A Revision of North American Lactura (Lepidoptera, Zygaenoidea, Lacturidae)
Source: Zookeys. 2019 May 16;846:75–116. doi: 10.3897/zookeys.846.31953 (PMC6533213; doi:10.3897/zookeys.846.31953)
Supplement: Supplementary material 1 [file zookeys-846-075-s001.xlsx]

## Sheet: All Lactura
Species	State	County	Location	Latitude	Longitude	Date	Collector	Institution/Database	Voucher Code #(s)	Genitalic #	Larva	Host Plant	Basis of Record	Notes
Lactura subfervens	TX	Tyler	Lake Hyatt	30.58	-94.382	1995-05-28	Ed Knudson	Ed Knudson Collection					Preserved
Lactura subfervens	TX	Tyler	BTNP: Ranch Hs. Turkey Cr. Unit	30.561	-94.341	1994-05-13	Ed Knudson	Ed Knudson Collection					Preserved
Lactura subfervens	TX	Liberty	Menard Cr. Ut. Confluence Tr.	30.554	-94.697	1995-05-06	Ed Knudson	Ed Knudson Collection					Preserved
Lactura subfervens	TX	Hardin	Big Thicket N. P. Turkey Creek Unit	30.595	-94.35	1996-03-16	C. Bordelon	Ed Knudson Collection					Preserved
Lactura subfervens	TX	Harris	Spring Valley	29.789	-95.504	2003-03-29		Ed Knudson Collection					Preserved
Lactura subfervens	TX	Harris	Spring Valley	29.789	-95.504	1995-05-02	Ed Knudson	Ed Knudson Collection					Preserved
Lactura subfervens	TX	Hardin	BITH/Kirby Tr Turkey Cr. Ut.	30.561	-94.341	1996-03-16	Ed Knudson	Ed Knudson Collection					Preserved
Lactura subfervens	TX	Jefferson	Beaumont	30.08	-94.127	1990-05-01	C. Bordelon	Ed Knudson Collection					Preserved
Lactura subfervens	TX	Harris	Spring Valley	29.789	-95.504	1994-03-10	Ed Knudson	Ed Knudson Collection					Preserved
Lactura subfervens	TX	Harris	Spring Valley	29.789	-95.504	1994-03-25	Ed Knudson	Ed Knudson Collection					Preserved
Lactura subfervens	TX	Fort Bend	Brazos Bend State Park	29.374	-95.617	1988-06-12	Ed Knudson	Ed Knudson Collection					Preserved
Lactura subfervens	TX	Bosque	Laguna Park	31.859	-97.37	1981-03-28		Ed Knudson Collection					Preserved
Lactura subfervens	TX	Harris	Spring Valley	29.789	-95.504	1992-05-17	Ed Knudson	Ed Knudson Collection					Preserved
Lactura subfervens	TX	San Jacinto	Double Lake Rec. Area, Coldspring	30.548	-95.131	1990-03-18	Ed Knudson	Ed Knudson Collection					Preserved
Lactura subfervens	TX	Harris	Belaire	29.706	-95.459	1986-04-01	Ed Knudson	Ed Knudson Collection					Preserved
Lactura subfervens	TX	Harris	Belaire	29.706	-95.459	1987-06-16	Ed Knudson	Ed Knudson Collection					Preserved
Lactura subfervens	TX	Harris	Spring Valley	29.789	-95.504	1994-03-26	Ed Knudson	Ed Knudson Collection					Preserved
Lactura subfervens	TX	Hunt	Lake Tawakani Wind Point Park	32.96	-95.994	1997-05-29	Ed Knudson	Ed Knudson Collection					Preserved
Lactura subfervens	TX	Liberty	BTNP: Confluence Tr. Menard Cr. Corr.	30.554	-94.697	1995-06-03	Ed Knudson	Ed Knudson Collection					Preserved
Lactura subfervens	TX	Tarrant	Benbrook	32.673	-97.46	1978-04-30	Ed Knudson	Ed Knudson Collection					Preserved
Lactura subfervens	TX	Washington	Brenham	30.166	-96.398	1979-06-21	Ed Knudson	Ed Knudson Collection					Preserved
Lactura subfervens	TX	Morris	Daingerfield St. Pk.	33.011	-94.694	1985-04-22	Ed Knudson	Ed Knudson Collection					Preserved
Lactura subfervens	TX	Gonzalez	Palmetto St. Pk.	29.593	-97.586	1980-05-04	Ed Knudson	Ed Knudson Collection					Preserved
Lactura subfervens	TX	Washington	Brenham	30.166	-96.398	1979-04-02	Ed Knudson	Ed Knudson Collection					Preserved
Lactura subfervens	TX	Harrison	Caddo Lake St. Pk.	32.682	-94.177	1986-04-06	Ed Knudson	Ed Knudson Collection					Preserved
Lactura subfervens	TX	San Patricio	Lake Corpus Christi SP	28.063	-97.871	1986-03-01	Ed Knudson	Ed Knudson Collection					Preserved
Lactura subfervens	TX	Harris	Bellaire	29.706	-95.459	1981-04-06	Ed Knudson	Ed Knudson Collection					Preserved
Lactura subfervens	TX	San Jacinto	Double Lake Campground, Coldspring	30.548	-95.131	1989-05-24	Ed Knudson	Ed Knudson Collection					Preserved
Lactura pupula	TX	Jefferson	Beaumont	30.08	-94.127	1990-08-15	C. Bordelon	Ed Knudson Collection					Preserved
Lactura pupula	TX	Jefferson	Beaumont	30.08	-94.127	1990-05-02	C. Bordelon	Ed Knudson Collection					Preserved
Lactura pupula	TX	Hardin	R. E. Larsen Pres.	30.351	-94.239	1990-02-18	C. Bordelon	Ed Knudson Collection					Preserved
Lactura pupula	TX	Tyler	Big Thicket N. P. Turkey Creek Unit	30.595	-94.35	1994-05-13	C. Bordelon	Ed Knudson Collection					Preserved
Lactura pupula	TX	Jefferson	Beaumont	30.08	-94.127	1990-05-06	C. Bordelon	Ed Knudson Collection					Preserved
Lactura pupula	TX	Liberty	Menard Corridor Unit	30.554	-94.697	1996-02-24	C. Bordelon	Ed Knudson Collection					Preserved
Lactura pupula	TX	Fort Bend	Brazos Bend State Park	29.374	-95.617	2003-05-03		Ed Knudson Collection					Preserved
Lactura pupula	TX	Hardin	R. E. Larsen Pres.	30.351	-94.239	1997-02-18	C. Bordelon	Ed Knudson Collection					Preserved
Lactura pupula	TX	Tyler	Kirby SF	30.577	-94.41	1995-02-25	Ed Knudson	Ed Knudson Collection					Preserved
Lactura pupula	TX	Tyler	Kirby SF	30.577	-94.41	1994-02-19	Ed Knudson	Ed Knudson Collection					Preserved
Lactura pupula	TX	Tyler	Kirby SF	30.577	-94.41	1994-02-20	Ed Knudson	Ed Knudson Collection					Preserved
Lactura pupula	TX	Hardin	TNC-RE Larsen Sandyland Pres.	30.351	-94.239	1997-02-18	Ed Knudson	Ed Knudson Collection					Preserved
Lactura pupula	TX	Tyler	Kirby SF	30.577	-94.41	1994-02-19	Ed Knudson	Ed Knudson Collection					Preserved
Lactura pupula	TX	San Patricio	Welder Wildlife Refuge	28.121	-97.442	1985-09-14	Ed Knudson	Ed Knudson Collection					Preserved
Lactura pupula	TX	Fort Bend	Brazos Bend State Park	29.374	-95.617	1985-08-03	Ed Knudson	Ed Knudson Collection					Preserved
Lactura pupula	TX	Hidalgo	N/A			1974-09-23		Ed Knudson Collection					Preserved
Lactura pupula	TX	Montgomery	Camp Strake	30.617	-95.251	1977-09-07	Ed Knudson	Ed Knudson Collection					Preserved
Lactura pupula	FL	Monroe	Key Largo	25.086	-80.447	1972-11-05	Ed Knudson	Ed Knudson Collection					Preserved
Lactura pupula	TX	Montgomery	New Caney	30.155	-95.215	1982-02-20	Ed Knudson	Ed Knudson Collection					Preserved
Lactura pupula	FL	Miami-Dade	Homestead	25.469	-80.477	1971-05-22	Ed Knudson	Ed Knudson Collection					Preserved
Lactura atrolinea	TX	Uvalde	Concan	29.501	-99.721	1993-10-13	C. Bordelon	Ed Knudson Collection					Preserved
Lactura atrolinea	TX	Cameron	Sabal Palm Sanctuary	25.852	-97.418	1998-11-17	C. Bordelon	Ed Knudson Collection					Preserved
Lactura atrolinea	TX	Hidalgo	Santa Ana Refuge	26.073	-98.15	1984-06-01	Ed Knudson	Ed Knudson Collection					Preserved
Lactura atrolinea	TX	Hidalgo	Sal de Rey NWR	26.539	-98.064	2000-04-09	Ed Knudson	Ed Knudson Collection					Preserved
Lactura atrolinea	TX	Cameron	Sabal Palm Sanctuary	25.852	-97.418	1994-10-06	C. Bordelon	Ed Knudson Collection					Preserved
Lactura atrolinea	TX	Uvalde	Concan	29.501	-99.721	1993-10-13	C. Bordelon	Ed Knudson Collection					Preserved
Lactura atrolinea	TX	Cameron	10 m. West of Brownsville on Boca Chica Rd	25.949	-97.337	1979-10-13	N/A	Ed Knudson Collection					Preserved
Lactura atrolinea	TX	Cameron	11 m. West of Brownsville on Boca Chica Rd	25.949	-97.337	1979-10-13	N/A	Ed Knudson Collection					Preserved
Lactura atrolinea	TX	Hidalgo	Santa Ana NWR	26.073	-98.15	1991-10-08	Ed Knudson	Ed Knudson Collection					Preserved
Lactura atrolinea	TX	Uvalde	Concan	29.501	-99.721	1993-10-12	C. Bordelon	Ed Knudson Collection					Preserved
Lactura atrolinea	TX	Hidalgo	Santa Ana NWR	26.073	-98.15	1991-10-08	Ed Knudson	Ed Knudson Collection					Preserved
Lactura atrolinea	TX	Hidalgo	Laguna Atascosa Nat. Wildlife Ref.	26.287	-97.385	1979-10-13	Ed Knudson	Ed Knudson Collection					Preserved
Lactura basistriga	TX	Cameron	Sabal Palm Sanctuary	25.852	-97.418	1996-10-10	C. Bordelon	Ed Knudson Collection					Preserved
Lactura basistriga	TX	Cameron	Sabal Palm Grove Sanctuary	25.852	-97.418	1998-10-16	Ed Knudson	Ed Knudson Collection					Preserved
Lactura basistriga	TX	Hidalgo	Palmview	26.233	-98.371	1977-10-29	Ed Knudson	Ed Knudson Collection					Preserved
Lactura basistriga	TX	Hidalgo	Santa Ana Refuge	26.073	-98.15	1982-10-23	Ed Knudson	Ed Knudson Collection					Preserved
Lactura basistriga	TX	Hidalgo	Santa Ana NWR	26.073	-98.15	1991-10-08	Ed Knudson	Ed Knudson Collection					Preserved
Lactura basistriga	TX	Hidalgo	Palmview	26.233	-98.371	1977-10-29	Ed Knudson	Ed Knudson Collection					Preserved
Lactura basistriga	TX	Hidalgo				1973-09-23		Ed Knudson Collection					Preserved
Lactura basistriga	TX	Hidalgo	Santa Ana Refuge	26.073	-98.15	1981-09-14	Ed Knudson	Ed Knudson Collection					Preserved
Lactura basistriga	TX	Hidalgo	Santa Ana Refuge	26.073	-98.15	1980-09-13	Ed Knudson	Ed Knudson Collection					Preserved
Lactura basistriga	TX	Hidalgo	Bentsen SP	26.185	-98.379	1991-10-07	Ed Knudson	Ed Knudson Collection					Preserved
Lactura rubritegula	TX	Harris	Spring Valley	29.789	-95.504	1995-05-28	Ed Knudson	University of Connecticut					Preserved	Paratype
Lactura rubritegula	TX	Uvalde	Concan	29.501	-99.721	2017-04-23	Ed Knudson	U.S. National Museum of Natural History					Preserved	Paratype
Lactura rubritegula	TX	Uvalde	Concan	29.501	-99.721	2017-04-23	Ed Knudson	U.S. National Museum of Natural History	DLW-000818				Preserved	Paratype
Lactura rubritegula	TX	Kerr	10 mi. w. of Hunt	30.071	-99.5	1995-05-20	Ed Knudson	University of Connecticut					Preserved	Paratype
Lactura pupula	MS	Warren	Vicksburg	32.373	-90.843	2005-05-31	Ricky Patterson	Mississippi State University	MEM 49394				Preserved
Lactura pupula	MS	Scott	Pinkston Hill	32.2683	-89.3925	2005-06-02	J.G. Hill & J. Barone	Mississippi State University	MEM 42984				Preserved
Lactura pupula	MS	Scott	Pinkston Hill	32.2683	-89.3925	2005-08-19	J.G. Hill	Mississippi State University	MEM 42986				Preserved
Lactura pupula	MS	Scott	Pinkston Hill	32.2683	-89.3925	2005-06-02	J.G. Hill & J. Barone	Mississippi State University	MEM 42985				Preserved
Lactura pupula	MS	Jasper	Bienville Natl. Forest	32.1992	-89.2833	2000-05-30	R.L. Brown	Mississippi State University	MEM 49388				Preserved
Lactura pupula	AL	Lawrence	Prairie Grove Glade	34.5178	-87.5039	2004-05-26	S.M.Lee, E.Martinez,N.Pinkaew	Mississippi State University	MEM 29951				Preserved
Lactura pupula	MS	Warren	Vicksburg	32.373	-90.843	2005-05-31	Ricky Patterson	Mississippi State University	MEM 69418				Preserved
Lactura pupula	MS	Jasper	Bienville Natl. Forest	32.1647	-89.2572	2000-05-30	R.L. Brown	Mississippi State University	MEM 49387				Preserved
Lactura pupula	AL	Bibb	Bibb Co. Glades Pres.	33.0572	-87.0339	2003-08-06	R.L. Brown, J. MacGown	Mississippi State University	MEM 24982				Preserved
Lactura pupula	AL	Bibb	Bibb Co. Glades Pres.	33.0572	-87.0339	2003-06-04	R.L. Brown, S.M. Lee	Mississippi State University	MEM 24346				Preserved
Lactura pupula	AL	Bibb	Bibb Co. Glades Pres.	33.0578	-87.0392	2003-06-05	R.L. Brown, S.M. Lee	Mississippi State University	MEM 24472				Preserved
Lactura pupula	MS	Smith	Bienville Natl. Forest	32.1683	-89.3483	2000-05-30	R.L. Brown	Mississippi State University	MEM 49389				Preserved
Lactura subfervens	LA	Natchitoches Parish	Kisatchie National Forest	31.4797	-93.0825	2013-05-28	Ricky Patterson	Mississippi State University	MEM 69085				Preserved
Lactura subfervens	MS	Warren	Vicksburg	32.3726	-90.8433	2008-03-01	Ricky Patterson	Mississippi State University	MEM 49417				Preserved
Lactura subfervens	MS	Warren	Vicksburg	32.3726	-90.8433	2006-05-22	Ricky Patterson	Mississippi State University	MEM 42987				Preserved
Lactura subfervens	MS	Warren	Vicksburg	32.3726	-90.8433	2001-04-05	Ricky Patterson	Mississippi State University	MEM 49424				Preserved
Lactura subfervens	LA	Bossier Par.	Barksdale A.F.B.	32.4833	-93.5914	1996-05-17	R.L. Brown	Mississippi State University	MEM 49402				Preserved
Lactura subfervens	LA	Bossier Par.	Barksdale A.F.B.	32.4886	-93.5889	1996-04-17	D.M. Pollock	Mississippi State University	MEM 49442				Preserved
Lactura subfervens	LA	Bossier Par.	Barksdale A.F.B.	32.4797	-93.5933	1996-04-03	D.M. Pollock	Mississippi State University	MEM 49443				Preserved
Lactura subfervens	LA	Bossier Par.	Barksdale A.F.B.	32.4914	-93.5853	1996-05-21	R.L. Brown	Mississippi State University	MEM 49401				Preserved
Lactura subfervens	TX	Guadalupe	13.5 miles E of Seguin	29.5472	-97.7536	1993-05-08	Pollock, D.M.	Mississippi State University	MEM 49455				Preserved
Lactura subfervens	TX	Guadalupe	13.5 miles E of Seguin	29.5472	-97.7536	1993-05-08	Pollock, D.M.	Mississippi State University	MEM 49456				Preserved
Lactura subfervens	AR	Johnson	6 miles N of Clarksville	35.5467	-93.4058	1987-05-10	Brown, R.L.	Mississippi State University	MEM 49453				Preserved
Lactura subfervens	AR	Johnson	6 miles N of Clarksville	35.5467	-93.4058	1987-05-10	Brown, R.L.	Mississippi State University	MEM 49454				Preserved
Lactura subfervens	TX	San Patricio	8 miles NE of Sinton Welder Wildlife Refuge	28.197	-97.382	1985-05-13	Brown, R.L., Adamski, D.	Mississippi State University	MEM 49464				Preserved
Lactura subfervens	TX	San Patricio	8 miles NE of Sinton Welder Wildlife Refuge	28.197	-97.382	1985-05-13	Brown, R.L., Adamski, D.	Mississippi State University	MEM 49465				Preserved
Lactura subfervens	TX	San Patricio	8 miles NE of Sinton Welder Wildlife Refuge	28.197	-97.382	1985-05-13	Brown, R.L., Adamski, D.	Mississippi State University	MEM 49466				Preserved
Lactura subfervens	TX	San Patricio	8 miles NE of Sinton Welder Wildlife Refuge	28.197	-97.382	1985-05-13	Brown, R.L., Adamski, D.	Mississippi State University	MEM 49467				Preserved
Lactura subfervens	TX	San Patricio	8 miles NE of Sinton Welder Wildlife Refuge	28.197	-97.382	1985-05-13	Brown, R.L., Adamski, D.	Mississippi State University	MEM 49468				Preserved
Lactura subfervens	TX	San Patricio	8 miles NE of Sinton Welder Wildlife Refuge	28.197	-97.382	1985-05-13	Brown, R.L., Adamski, D.	Mississippi State University	MEM 49469				Preserved
Lactura subfervens	LA	Bossier Par.	Barksdale Air Force Base	32.5203	-93.5961	1996-05-21	Brown, R.L., Pollock, D.M.	Mississippi State University	MEM 49429				Preserved
Lactura subfervens	LA	Bossier Par.	Barksdale Air Force Base	32.5203	-93.5961	1996-05-21	Brown, R.L., Pollock, D.M.	Mississippi State University	MEM 49430				Preserved
Lactura subfervens	LA	Bossier Par.	Barksdale Air Force Base	32.4914	-93.5853	1996-05-21	Brown, R.L., Pollock, D.M.	Mississippi State University	MEM 49431				Preserved
Lactura subfervens	LA	Bossier Par.	Barksdale Air Force Base	32.4833	-93.5914	1996-05-17	Brown, R.L.	Mississippi State University	MEM 49432				Preserved
Lactura subfervens	LA	Bossier Par.	Barksdale Air Force Base	32.4833	-93.5914	1996-05-17	Brown, R.L.	Mississippi State University	MEM 49433				Preserved
Lactura subfervens	LA	Bossier Par.	Barksdale Air Force Base	32.4833	-93.5914	1996-05-17	Brown, R.L.	Mississippi State University	MEM 49434				Preserved
Lactura subfervens	LA	Bossier Par.	Barksdale Air Force Base	32.4797	-93.5919	1996-04-04	Pollock, D.M.	Mississippi State University	MEM 49435				Preserved
Lactura subfervens	LA	Bossier Par.	Barksdale Air Force Base	32.4797	-93.5933	1996-04-10	Pollock, D.M.	Mississippi State University	MEM 49437				Preserved
Lactura subfervens	LA	Bossier Par.	Barksdale Air Force Base	32.4886	-93.5889	1996-04-11	Pollock, D.M.	Mississippi State University	MEM 49438				Preserved
Lactura subfervens	LA	Bossier Par.	Barksdale Air Force Base	32.5203	-93.5961	1996-04-18	Pollock, D.M.	Mississippi State University	MEM 49439				Preserved
Lactura subfervens	LA	Bossier Par.	Barksdale Air Force Base	32.4833	-93.5914	1996-04-09	Pollock, D.M.	Mississippi State University	MEM 49440				Preserved
Lactura subfervens	LA	Bossier Par.	Barksdale Air Force Base	32.4833	-93.5914	1996-04-09	Pollock, D.M.	Mississippi State University	MEM 49441				Preserved
Lactura subfervens	LA	Bossier Par.	Barksdale Air Force Base	32.5117	-93.545	1996-04-08	Pollock, D.M.	Mississippi State University	MEM 49444				Preserved
Lactura subfervens	LA	Bossier Par.	Barksdale Air Force Base	32.5203	-93.5961	1996-04-25	Pollock, D.M.	Mississippi State University	MEM 49445				Preserved
Lactura subfervens	LA	Bossier Par.	Barksdale Air Force Base	32.4797	-93.5933	1996-04-03	Pollock, D.M.	Mississippi State University	MEM 49446				Preserved
Lactura subfervens	LA	Bossier Par.	Barksdale Air Force Base	32.4797	-93.5919	1996-04-04	Pollock, D.M.	Mississippi State University	MEM 49447				Preserved
Lactura subfervens	LA	Bossier Par.	Barksdale Air Force Base	32.4797	-93.5919	1996-04-04	Pollock, D.M.	Mississippi State University	MEM 49448				Preserved
Lactura subfervens	MS	Warren	Bovina	32.3536	-90.7344	1993-04-29	Mather, B.	Mississippi State University	MEM 49412				Preserved
Lactura subfervens	MS	Warren	Bovina	32.3536	-90.7344	1972-04-11	Mather, B.	Mississippi State University	MEM 49416				Preserved
Lactura subfervens	MS	Warren	Bovina	32.3536	-90.7344	1972-04-03	Mather, B.	Mississippi State University	MEM 49451				Preserved
Lactura subfervens	MS	Warren	Bovina	32.3536	-90.7344	1972-04-14	Mather, B.	Mississippi State University	MEM 49452				Preserved
Lactura subfervens	MS	Hancock	Diamondhead	30.383	-89.37	1991-02-05	Kergosien, R.	Mississippi State University	MEM 49395				Preserved
Lactura subfervens	MS	Hancock	Diamondhead	30.383	-89.37	1991-05-04	Kergosien, R.	Mississippi State University	MEM 49397				Preserved
Lactura subfervens	MS	Hancock	Diamondhead	30.383	-89.37	1991-02-03	Kergosien, R.	Mississippi State University	MEM 49403				Preserved
Lactura subfervens	AR	Cleburne	Heber Springs	35.5	-92.018	1966-05-17	Taylor, R.T.	Mississippi State University	MEM 49425				Preserved
Lactura subfervens	MS	Hancock	I-10 exit 24	30.371	-89.377	1992-03-10	Kergosien, R.	Mississippi State University	MEM 49404				Preserved
Lactura subfervens	MS	Harrison	Long Beach	30.357	-89.148	1991-03-23	Kergosien, R.	Mississippi State University	MEM 49398				Preserved
Lactura subfervens	MS	Harrison	Long Beach	30.357	-89.148	1995-06-04	Kergosien, R.	Mississippi State University	MEM 49413				Preserved
Lactura subfervens	AR	Logan	Magazine Mountain, Cove Lake	35.2228	-93.6214	1989-05-14	MacGown, J.A., Fang, Q.	Mississippi State University	MEM 49459				Preserved
Lactura subfervens	AR	Logan	Magazine Mountain, Cove Lake	35.2228	-93.6214	1989-05-14	MacGown, J.A., Fang, Q.	Mississippi State University	MEM 49460				Preserved
Lactura subfervens	MS	Adams	Natchez State Park	31.5964	-91.2158	1985-03-23	Brown, R.L., Cho, S.	Mississippi State University	MEM 49457				Preserved
Lactura subfervens	MS	Adams	Natchez State Park	31.5964	-91.2158	1985-03-23	Brown, R.L., Cho, S.	Mississippi State University	MEM 49458				Preserved
Lactura subfervens	MS	Adams	Natchez State Park	31.5964	-91.2158	1985-03-23	Brown, R.L., Cho, S.	Mississippi State University	MEM 49461				Preserved
Lactura subfervens	MS	Adams	Natchez State Park	31.5964	-91.2158	1985-03-23	Brown, R.L., Cho, S.	Mississippi State University	MEM 49462				Preserved
Lactura subfervens	MS	Adams	Natchez State Park	31.5964	-91.2158	1985-03-23	Brown, R.L., Cho, S.	Mississippi State University	MEM 49463				Preserved
Lactura subfervens	MS	Jackson	Shepard State Park	30.376	-88.632	1995-05-15	Kergosien, R.	Mississippi State University	MEM 49399				Preserved
Lactura subfervens	MS	Jackson	Shepard State Park	30.376	-88.632	1995-05-19	Kergosien, R.	Mississippi State University	MEM 49414				Preserved
Lactura subfervens	MS	Warren	Vicksburg	32.3014	-90.86	1986-05-23	Mather, B.	Mississippi State University	MEM 49396				Preserved
Lactura subfervens	MS	Warren	Vicksburg	32.3014	-90.86	1988-04-14	Mather, B.	Mississippi State University	MEM 49400				Preserved
Lactura subfervens	MS	Warren	Vicksburg	32.3014	-90.86	1993-04-29	Mather, B.	Mississippi State University	MEM 49405				Preserved
Lactura subfervens	MS	Warren	Vicksburg	32.3014	-90.86	1993-04-29	Mather, B.	Mississippi State University	MEM 49406				Preserved
Lactura subfervens	MS	Warren	Vicksburg	32.3014	-90.86	1988-06-03	Mather, B.	Mississippi State University	MEM 49407				Preserved
Lactura subfervens	MS	Warren	Vicksburg	32.3014	-90.86	1992-04-17	Mather, B.	Mississippi State University	MEM 49408				Preserved
Lactura subfervens	MS	Warren	Vicksburg	32.3014	-90.86	1986-05-28	Mather, B.	Mississippi State University	MEM 49409				Preserved
Lactura subfervens	MS	Warren	Vicksburg	32.3014	-90.86	1990-03-01	Mather, B.	Mississippi State University	MEM 49410				Preserved
Lactura subfervens	MS	Warren	Vicksburg	32.3014	-90.86	1990-04-25	Mather, B.	Mississippi State University	MEM 49411				Preserved
Lactura subfervens	MS	Warren	Vicksburg	32.3014	-90.86	1991-04-12	Mather, B.	Mississippi State University	MEM 49415				Preserved
Lactura subfervens	MS	Warren	Vicksburg	32.3014	-90.86	1988-04-04	Mather, B.	Mississippi State University	MEM 49418				Preserved
Lactura subfervens	MS	Warren	Vicksburg	32.3014	-90.86	1989-04-14	Mather, B.	Mississippi State University	MEM 49419				Preserved
Lactura subfervens	MS	Warren	Vicksburg	32.3014	-90.86	1990-06-01	Mather, B.	Mississippi State University	MEM 49420				Preserved
Lactura subfervens	MS	Warren	Vicksburg	32.3014	-90.86	1986-05-22	Mather, B.	Mississippi State University	MEM 49421				Preserved
Lactura subfervens	MS	Warren	Vicksburg	32.3014	-90.86	1987-06-12	Mather, B.	Mississippi State University	MEM 49422				Preserved
Lactura subfervens	MS	Warren	Vicksburg	32.3014	-90.86	1992-03-04	Mather, B.	Mississippi State University	MEM 49423				Preserved
Lactura subfervens	MS	Warren	Vicksburg	32.3014	-90.86	1990-06-18	Mather, B.	Mississippi State University	MEM 49426				Preserved
Lactura subfervens	MS	Warren	Vicksburg	32.3014	-90.86	1991-03-26	Mather, B.	Mississippi State University	MEM 49427				Preserved
Lactura subfervens	MS	Warren	Vicksburg	32.3014	-90.86	1990-04-11	Mather, B.	Mississippi State University	MEM 49428				Preserved
Lactura subfervens	MS	Warren	Vicksburg	32.2036	-90.8861	2003-04-23	Patterson, R.L.	Mississippi State University	MEM 49436				Preserved
Lactura subfervens	MS	Warren	Vicksburg	32.3014	-90.86	1982-03-15	Mather, B.	Mississippi State University	MEM 49449				Preserved
Lactura subfervens	MS	Warren	Vicksburg	32.3014	-90.86	1979-08-30	Mather, B.	Mississippi State University	MEM 49450				Preserved
Lactura atrolinea	TX	Hidalgo	7 mi. S Alamo	26.0831	-98.1281	2003-03-17	R.L. Brown	Mississippi State University	MEM 68731				Preserved
Lactura subfervens	KS	Chautauqua	Sedan, 2 mi S, 1 mi W	37.099	-96.199	2008-06-29	Kansas Lepidoptera Survey	Lepidopterist Society Observation	LEPSOC_A_00013140				Human Observation
Lactura subfervens	KS	Cherokee	Galena, 2 mi S (Schermerhorn Pk)	37.042	-94.64	2007-07-14	Charles A. Ely	Lepidopterist Society Observation	LEPSOC_A_00017733				Human Observation
Lactura subfervens	TX	Hardin	Big Thicket NP, Turkey Creek Unit	30.475	-94.387	1996-03-16	Charles W. Bordelon, Jr.	Lepidopterist Society Observation	LEPSOC_A_00056292				Human Observation
Lactura subfervens	TX	Hopkins	Cooper Lake SP	33.295	-95.654	2013-06-07	C. Bordelon & E. Knudson	Lepidopterist Society Observation	LEPSOC_A_00079420				Human Observation
Lactura subfervens	TX	Morris	Daingerfield SP	33.01	-94.694	2013-06-04	C. Bordelon & E. Knudson	Lepidopterist Society Observation	LEPSOC_A_00079421				Human Observation
Lactura subfervens	OK	Washington	Bartlesville	36.742	-95.971	2011-03-11	Mark J. Dreiling	Lepidopterist Society Observation	LEPSOC_A_00096141				Human Observation
Lactura subfervens	TX	Liberty	Trinity River NWR	30.098	-94.766	2013-03-30	Stuart Marcus	Lepidopterist Society Observation	LEPSOC_A_00097499				Human Observation
Lactura subfervens	TX	Rusk	Martin Creek Lake SP	32.278	-94.566	2015-04-14	C. Bordelon & E. Knudson	Lepidopterist Society Observation	LEPSOC_A_00097500				Human Observation
Lactura subfervens	OK	Cleveland	Norman	35.227	-97.43	2009-03-05	Cynthia & Matthew Van Den Broeke	Lepidopterist Society Observation	LEPSOC_A_00106342				Human Observation
Lactura subfervens	TX	Travis	Shoal Creek and LBJ WC	30.288	-97.777	2011-02-24	Barbara Ribble	Lepidopterist Society Observation	LEPSOC_A_00112214				Human Observation
Lactura subfervens	MS	Jackson	Shepard State Park	30.3767	-88.6292	1995-05-15	R. Kergosien		ASUHIC0080478				Preserved
Lactura pupula	FL	Lee	Sannibel Island	26.448	-82.022	1988-03-13	Ben D. Williams	University of Connecticut					Preserved
Lactura pupula	FL	Lee	Captiva Island off Hwy 867	26.528	-82.191	1977-03-17	Ben D. Williams	University of Connecticut					Preserved
Lactura pupula	FL	Lee	Sannibel Island	26.448	-82.022	1988-03-13	Ben D. Williams	University of Connecticut					Preserved
Lactura pupula	FL	Miami-Dade	Old Cutler Hammock	25.664	-80.276	1986-11-14	D.L. Wagner	University of Connecticut					Preserved
Lactura pupula	FL	Lee	Sannibel Island	26.448	-82.022	1977-03-15	Ben D. Williams	University of Connecticut					Preserved
Lactura pupula	FL	Monroe	Upper Key Largo Dynamite Point Trail	25.186	-80.36	1991-03-11	D.L. Wagner	University of Connecticut					Preserved
Lactura pupula	FL	Lee	Captiva Island off Hwy 867	26.528	-82.191	1980-03-29	Ben D. Williams	University of Connecticut					Preserved
Lactura pupula	FL	Miami-Dade	Old Cutler Hammock	25.664	-80.276	1986-11-14	D.L. Wagner	University of Connecticut					Preserved
Lactura pupula	FL	Lee	Sannibel Island	26.448	-82.022	1988-03-13	Ben D. Williams	University of Connecticut					Preserved
Lactura pupula	FL	Collier	Collier-Seminole St. Pk.	25.991	-81.591	1994-03-14	D.L. Wagner	University of Connecticut					Preserved
Lactura pupula	FL	Collier	Collier-Seminole St. Pk.	25.991	-81.591	1994-03-14	D.L. Wagner	University of Connecticut					Preserved
Lactura pupula	FL	Collier	Seminole St. Pk.	25.991	-81.591	1990-03-19	Ben D. Williams	University of Connecticut					Preserved
Lactura pupula	FL	Nassau	Fernandina Beach	30.669	-81.462	2000-03-03	Ben D. Williams	University of Connecticut					Preserved
Lactura pupula	FL	Collier	Seminole St. Pk.	25.991	-81.591	1990-03-19	Ben D. Williams	University of Connecticut					Preserved
Lactura pupula	FL	Nassau	Fernandina Beach	30.669	-81.462	2000-02-25	Ben D. Williams	University of Connecticut					Preserved
Lactura pupula	FL	Collier	Fakahatchee	25.959	-81.414	1990-03-19	Ben D. Williams	University of Connecticut					Preserved
Lactura pupula	FL	Nassau	Fort Clinch State Park, Fernandina Beach	30.696	-81.441	2014-04-28	Richard Owen	University of Connecticut			Larva 2014D136	Sideroxylon tenax	Preserved
Lactura pupula	FL	Nassau	Fort Clinch State Park, Fernandina Beach	30.696	-81.441	2014-04-28	Richard Owen	University of Connecticut			Larva 2014D136	Sideroxylon tenax	Preserved
Lactura pupula	FL	Nassau	Fort Clinch State Park, Fernandina Beach	30.696	-81.441	2014-04-28	Richard Owen	University of Connecticut			Larva 2014D136	Sideroxylon tenax	Preserved
Lactura pupula	FL	Nassau	Fort Clinch State Park, Fernandina Beach	30.696	-81.441	2014-04-28	Richard Owen	University of Connecticut			Larva 2014D136	Sideroxylon tenax	Preserved
Lactura pupula	FL	Nassau	Fort Clinch State Park, Fernandina Beach	30.696	-81.441	2014-04-28	Richard Owen	University of Connecticut			Larva 2014D136	Sideroxylon tenax	Preserved
Lactura pupula	FL	Nassau	Fort Clinch State Park, Fernandina Beach	30.696	-81.441	2014-04-28	Richard Owen	University of Connecticut			Larva 2014D136	Sideroxylon tenax	Preserved
Lactura pupula	FL	Nassau	Fort Clinch State Park, Fernandina Beach	30.696	-81.441	2014-04-28	Richard Owen	University of Connecticut			Larva 2014D136	Sideroxylon tenax	Preserved
Lactura pupula	FL	Duval	Little Talbot State Park	30.472	81.428	2007-03-24	Ben D. Williams	University of Connecticut					Preserved
Lactura pupula	TX	Montgomery	Midyett Rd, Sam Houston NF	30.4949	-95.76	2014-10-01	J. McDermott	University of Connecticut	DLW-000112				Preserved
Lactura pupula	TX	Bastrop	McKinney Roughs Pk	30.14	-97.4603	2012-04-06	Wagner & B. Nall	University of Connecticut	DLW-000054		Larva 2012D25	Sideroxylon lanuginosum	Preserved
Lactura pupula	GA	Houston	8 mi. ESE of Kathleen, Oaky Woods WMA	32.4508	-83.5167	2010-04-02	James K. Adams	University of Connecticut				Sideroxylon lanuginosum	Preserved
Lactura pupula	GA	Hardin	TNC-RE Larsen Sandyland Pres.	30.351	-94.239	2007-02-18	Ed Knudson	University of Connecticut	DLW-000511				Preserved
Lactura pupula	GA	McIntosh	Sapelo Island, nr UGA dorms	31.3983	-81.2808	2016-03-12	James K. Adams	University of Connecticut	DLW-000567				Preserved
Lactura subfervens	TX	Kendall	Boerne	29.8808	-98.6142	2014-04-15	Wagner & Cain	University of Connecticut			Larva 2014D11		Preserved
Lactura subfervens	TX	Comal	New Braunfells off Huaco Springs, Loop Rd	29.744	-98.17	1995-03-24	Ben D. Williams	University of Connecticut					Preserved
Lactura subfervens	TX	Colorado	Schulenburg	29.4455	-96.5052	2015-04-05	Anne Hendrickson	University of Connecticut					Preserved
Lactura subfervens	TX	Comal	New Braunfells off Huaco Springs, Loop Rd	29.744	-98.17	1995-03-24	Ben D. Williams	University of Connecticut				Sideroxylon lanuginosum	Preserved
Lactura subfervens	TX	Ulvade	Neils Lodge, Rio Frio	29.495	-99.714	2014-04-17	D.L. Wagner	University of Connecticut			Larva 2014D45		Preserved
Lactura subfervens	TX	Fayette	Schulenburg	29.7486	-96.8478	2015-02-14	Anne Hendrickson	University of Connecticut					Preserved
Lactura subfervens	TX	Fayette	Schulenburg	29.7486	-96.8478	2015-02-14	Anne Hendrickson	University of Connecticut					Preserved
Lactura subfervens	TX	Fayette	Schulenburg	29.7486	-96.8478	2015-02-14	Anne Hendrickson	University of Connecticut					Preserved
Lactura subfervens	TX	Fayette	Schulenburg	29.7486	-96.8478	2015-02-14	Anne Hendrickson	University of Connecticut					Preserved
Lactura subfervens	TX	Fayette	Schulenburg	29.7486	-96.8478	2015-02-14	Anne Hendrickson	University of Connecticut					Preserved
Lactura subfervens	TX	Fayette	Schulenburg	29.7486	-96.8478	2015-02-14	Anne Hendrickson	University of Connecticut					Preserved
Lactura subfervens	TX	Fayette	Schulenburg	29.7486	-96.8478	2015-02-14	Anne Hendrickson	University of Connecticut					Preserved
Lactura subfervens	TX	Fayette	Schulenburg	29.7486	-96.8478	2015-02-14	Anne Hendrickson	University of Connecticut					Preserved
Lactura subfervens	TX	Fayette	Schulenburg	29.7486	-96.8478	2015-02-14	Anne Hendrickson	University of Connecticut					Preserved
Lactura subfervens	TX	Fayette	Schulenburg	29.7486	-96.8478	2015-02-14	Anne Hendrickson	University of Connecticut					Preserved
Lactura subfervens	TX	Fayette	Schulenburg	29.7486	-96.8478	2015-02-14	Anne Hendrickson	University of Connecticut			motherDLW2015B1		Preserved
Lactura subfervens	TX	Fayette	Schulenburg	29.7486	-96.8478	2015-02-14	Anne Hendrickson	University of Connecticut			motherDLW2015B2		Preserved
Lactura subfervens	TX	Fayette	Schulenburg	29.7486	-96.8478	2015-02-14	Anne Hendrickson	University of Connecticut			motherDLW2015B3		Preserved
Lactura subfervens	TX	Brazos	College Station	30.628	-96.334	2015-02-19	J. McDermott	University of Connecticut	DLW-000110				Preserved
Lactura subfervens	TX	Kauffman	Becker	32.4886	-96.2114	2012-03-23	J. McDermott	University of Connecticut	DLW-000109				Preserved
Lactura subfervens	TX	Harrison	Caddo Lake St. Pk.	32.682	-94.177	1998-06-14	Ed Knudson	University of Connecticut	DLW-000509				Preserved
Lactura subfervens	TX	Montgomery	Camp Strake, Conroe	30.617	-95.251	1982-03-09	Ed Knudson	University of Connecticut	DLW-000512				Preserved
Lactura subfervens sapeloensis	GA	McIntosh	Sapelo Island, lighthouse rd	31.4576	-81.242	2016-03-11	James K. Adams & Brian Scholtens	University of Connecticut	DLW-000569	TAM-2017-018			Preserved	TAM0010, Paratype
Lactura subfervens sapeloensis	GA	McIntosh	Sapelo Island, lighthouse rd	31.4576	-81.242	2016-03-12	James K. Adams & Brian Scholtens	University of Connecticut	DLW-000570	TAM-2017-017			Preserved	TAM0003, Paratype
Lactura subfervens	FL	Nassau	Fort Clinch State Park	30.698	-81.439	28-Apr-2014	Richard Owen	University of Connecticut	DLW-000282				Preserved
Lactura subfervens	TX	Kaufman	Becker	32.4886	-96.2114	2011-02-18	Becker	University of Connecticut	DLW-000111				Preserved
Lactura atrolinea	TX	Cameron	Southmost, Sabal Palm	25.8508	-97.4169	2014-11-25	D.L. Wagner	University of Connecticut			2014L121.c		Preserved
Lactura atrolinea	TX	Willacy	Laguna Atascosa Nat. Wildlife Ref.	26.287	-97.385	1994-05-04	B. Williams & D. Bowman	University of Connecticut					Preserved
Lactura atrolinea	TX	Cameron	Southmost, Sabal Palm	25.8508	-97.4169	2014-11-25	D.L. Wagner	University of Connecticut			mother2014L121		Preserved
Lactura atrolinea	TX	Cameron	Audobon Sabal Palm Grove Sanctuary	25.852	-97.418	1998-10-16	D.L. Wagner	University of Connecticut	DLW-000510		mother2014L122		Preserved
Lactura rubritegula	TX	Kendall	Delmar Cain Home	29.8808	-98.6139	2017-04-26	Delmar Cain	University of Connecticut					Preserved	Paratype
Lactura rubritegula	TX	Kendall	Delmar Cain Home	29.8808	-98.6139	2017-05-11	Delmar Cain	University of Connecticut					Preserved	Paratype
Lactura rubritegula	TX	Kendall	Delmar Cain Home	29.8808	-98.6139	2017-05-11	Delmar Cain	University of Connecticut					Preserved	Paratype
Lactura rubritegula	TX	Kendall	Delmar Cain Home	29.8808	-98.6139	2017-05-21	Delmar Cain	University of Connecticut					Preserved	Paratype
Lactura rubritegula	TX	Kendall	Delmar Cain Home	29.8808	-98.6139	2017-05-25	Delmar Cain	University of Connecticut					Preserved	Paratype
Lactura rubritegula	TX	Kendall	Delmar Cain Home	29.8808	-98.6139	2017-05-25	Delmar Cain	University of Connecticut					Preserved	Paratype
Lactura rubritegula	TX	Kendall	Delmar Cain Home	29.8808	-98.6139	2017-06-20	Delmar Cain	University of Connecticut					Preserved	Paratype
Lactura rubritegula	TX	Kendall	Boerne, D. Cain Home	29.8808	-98.6142	2015-04-27	Wagner & Cain	U.S. National Museum of Natural History	DLW-000816	TAM-2017-002			Preserved	Holotype
Lactura rubritegula	TX	Kendall	Boerne, D. Cain Home	29.8808	-98.6142	2015-04-27	Wagner & Cain	University of Connecticut		TAM-2017-001	DLW2015D60.2b		Preserved	Paratype
Lactura rubritegula	TX	Kendall	Boerne, D. Cain Home	29.8808	-98.6142	2015-04-27	Wagner & Cain	University of Connecticut	TAM0006		DLW2015D60.2a		Preserved
Lactura rubritegula	TX	Kendall	Boerne, D. Cain Home	29.8808	-98.6142	2015-04-27	Wagner & Cain	University of Connecticut					Preserved	Paratype
Lactura rubritegula	TX	Kendall	Boerne, D. Cain Home	29.8808	-98.6142	2015-04-27	Wagner & Cain	University of Connecticut	DLW-000568		motherDLW2015D60		Preserved	Paratype
Lactura basistriga	TX	Hidalgo	Bentsen SP	26.185	-98.379	1995-04-30	Ed Knudson	University of Connecticut	DLW-000513				Preserved
Lactura basistriga	TX	Cameron	Southmost, Sabal Palm	25.841	-97.419	2013-11-07	D.L. Wagner	University of Connecticut	DLW-000466		DLW2013L29	Sideroxylon celastrinum	Preserved
Lactura basistriga	TX	Cameron	Travesia, Falcon Heights	26.5336	-99.1058	2014-03-30	Berry Nall	University of Connecticut	DLW-000486		BBN14#06c	Sideroxylon celastrinum	Preserved
Lactura pupula	OK	Washington	1301 Cherokee Hills Drive	36.74	-95.95	06-Aug-2009	Mark Dreiling	Barcodes of Life	MDOK-2576				Preserved (BOLD)
Lactura pupula	OK	Washington	1301 Cherokee Hills Drive	36.74	-95.95	04-Aug-2009	Mark Dreiling	Barcodes of Life	MDOK-2635				Preserved (BOLD)
Lactura pupula	KY	Hart	U.G.R.S.P.	37.31	-85.848	24-Apr-2004	Craig Segebarth	Barcodes of Life	06-SUSA-0004				Preserved (BOLD)
Lactura pupula	OK	Washington	1301 Cherokee Hills Drive	36.74	-95.95	24-Jun-2009	Mark Dreiling	Barcodes of Life	MDOK-2583				Preserved (BOLD)
Lactura pupula	OK	Washington	1301 Cherokee Hills Drive	36.74	-95.95	04-Aug-2009	Mark Dreiling	Barcodes of Life	MDOK-2575				Preserved (BOLD)
Lactura pupula	OK	Washington	1301 Cherokee Hills Drive	36.74	-95.95	09-Jul-2009	Mark Dreiling	Barcodes of Life	MDOK-2577				Preserved (BOLD)
Lactura pupula	OK	Washington	1301 Cherokee Hills Drive	36.74	-95.95	15-Aug-2009	Mark Dreiling	Barcodes of Life	MDOK-3133				Preserved (BOLD)
Lactura pupula	OK	Washington	1301 Cherokee Hills Drive	36.74	-95.95	19-Jun-2009	Mark Dreiling	Barcodes of Life	MDOK-1995				Preserved (BOLD)
Lactura pupula	KY	Hart	U.G.R.S.P.	37.3	-85.883	24-Apr-2004	Ian Segebarth	Barcodes of Life	06-SUSA-0082				Preserved (BOLD)
Lactura subfervens sapeloensis	FL	Highlands	Lake Annie	27.21	-81.349	2006-06-19	P.D.N. Hebert, K. Pickthorn, J.F. Landry, J. deWaard	Barcodes of Life	06-FLOR-1117				Preserved (BOLD)
Lactura subfervens	OK	Washington	1301 Cherokee Hills Drive	36.74	-95.95	2012-04-21	Mark Dreiling	Barcodes of Life	BIOUG02922-D09				Preserved (BOLD)
Lactura subfervens	OK	Washington	1301 Cherokee Hills Drive	36.74	-95.95	2009-05-07	Mark Dreiling	Barcodes of Life	MDOK-1709				Preserved (BOLD)
Lactura subfervens	OK	Washington	1301 Cherokee Hills Drive	36.74	-95.95	4/212009	Mark Dreiling	Barcodes of Life	MDOK-1204				Preserved (BOLD)
Lactura subfervens	OK	Washington	1301 Cherokee Hills Drive	36.74	-95.95	2009-04-20	Mark Dreiling	Barcodes of Life	MDOK-1186				Preserved (BOLD)
Lactura subfervens	OK	Washington	1301 Cherokee Hills Drive	36.74	-95.95	2009-05-08	Mark Dreiling	Barcodes of Life	MDOK-1348				Preserved (BOLD)
Lactura subfervens	OK	Washington	1301 Cherokee Hills Drive	36.74	-95.95	2009-05-07	Mark Dreiling	Barcodes of Life	MDOK-1332				Preserved (BOLD)
Lactura subfervens	OK	Marshall	University of Oklahoma Biological Station, Willis	33.883	-96.802	2009-04-14	J. Cossey, J. McCormick, J. Sones	Barcodes of Life	09BBLEP-02854				Preserved (BOLD)
Lactura subfervens	OK	Marshall	University of Oklahoma Biological Station, Willis	33.883	-96.802	2009-04-14	J. Cossey, J. McCormick, J. Sones	Barcodes of Life	09BBLEP-02853				Preserved (BOLD)
Lactura subfervens	OK	Marshall	Laneway 1km from OUBS	33.881	-96.804	4/182009	J.Cossey, J.McCormick, J.Sones	Barcodes of Life	09BBLEP-01421				Preserved (BOLD)
Lactura subfervens	OK	Washington	1301 Cherokee Hills Drive	36.74	-95.95	2009-04-30	Mark Dreiling	Barcodes of Life	MDOK-1308				Preserved (BOLD)
Lactura subfervens	OK	McIntosh	Chectah, Gentry Creek	35.494	-95.671	2009-05-13	J.Cossey, J.McCormick, J.Sones	Barcodes of Life	09BBLEP-02288				Preserved (BOLD)
Lactura subfervens	OK	Washington	1301 Cherokee Hills Drive	36.74	-95.95	2009-04-26	Mark Dreiling	Barcodes of Life	MDOK-1277				Preserved (BOLD)
Lactura subfervens	OK	Marshall	Biological Station Rd 3km from station	33.883	-96.821	2009-04-17	J.Cossey, J.McCormick, J.Sones	Barcodes of Life	09BBLEP-02022				Preserved (BOLD)
Lactura subfervens	OK	Washington	1301 Cherokee Hills Drive	36.74	-95.95	2009-07-13	Mark Dreiling	Barcodes of Life	MDOK-2603				Preserved (BOLD)
Lactura subfervens	OK	Washington	1301 Cherokee Hills Drive	36.74	-95.95	2009-07-13	Mark Dreiling	Barcodes of Life	MDOK-2602				Preserved (BOLD)
Lactura subfervens	OK	McIntosh	by lake Eufala	35.495	-95.67	2011-06-18	BioBus 2011	Barcodes of Life	BIOUG01399-G07				Preserved (BOLD)
Lactura subfervens	OK	Washington	1301 Cherokee Hills Drive	36.74	-95.95	2011-04-07	Mark Dreiling	Barcodes of Life	MDOK-4410				Preserved (BOLD)
Lactura subfervens	OK	Marshall	Near Researcher suite	33.883	-96.8	2009-04-16	J.Cossey, J.McCormick, J.Sones	Barcodes of Life	09BBLEP-01627				Preserved (BOLD)
Lactura subfervens	TX	Brazos	College Station	30.623	-96.361	1998-02-01	E.G. Riley	Barcodes of Life	TAMUICEGR-0132				Preserved (BOLD)
Lactura subfervens	TX	Comal	live oak savannah pasture	29.7873	-98.4166	2009-05-21	A.Borisenko, S.McCubbin	Barcodes of Life	09BBLEP-01829				Preserved (BOLD)
Lactura subfervens	TX	Brazos	College Station	30.623	-96.361	1998-02-01	E.G. Riley	Barcodes of Life	TAMUICEGR-0134				Preserved (BOLD)
Lactura subfervens	AR	Washington	Devil`s Den State Park	35.781	-94.25	1966-05-20	R.W.Hodges	Barcodes of Life	CCDB-22940-H04				Preserved (BOLD)
Lactura subfervens	OK	Washington	1301 Cherokee Hills Drive	36.74	-95.95	2011-03-12	Mark Dreiling	Barcodes of Life	MDOK-4405				Preserved (BOLD)
Lactura subfervens	AL	Madison	Maysville	34.77	-86.43	2002-07-06	H. Grisham	Barcodes of Life	RBMIS-1595				Preserved (BOLD)
Lactura subfervens	OK	Washington	1301 Cherokee Hills Drive	36.74	-95.95	2011-03-11	Mark Dreiling	Barcodes of Life	MDOK-4407				Preserved (BOLD)
Lactura subfervens	OK	Washington	1301 Cherokee Hills Drive	36.74	-95.95	2011-03-23	Mark Dreiling	Barcodes of Life	MDOK-4406				Preserved (BOLD)
Lactura subfervens	TX	Brazos	College Station	30.623	-96.361	1998-02-01	E.G. Riley	Barcodes of Life	TAMUICEGR-0133				Preserved (BOLD)
Lactura subfervens	TX	Cameron	San Benito	26.178	-97.576			Barcodes of Life	USNM ENT 00808873				Preserved (BOLD)
Lactura basistriga	TX	Cameron	Brownsville	25.884	-97.484		G Dorner	Barcodes of Life	USNM ENT 00808874				Preserved (BOLD)
Lactura basistriga	TX	Cameron	Brownsville	25.884	-97.484	05-Nov-1969	A.Blanchard, M.E.Blanchard	Barcodes of Life	CCDB-29061-A09				Preserved (BOLD)
Lactura atrolinea	TX	Cameron	San Benito	26.178	-97.576			Barcodes of Life	USNM ENT 00808871				Preserved (BOLD)
Lactura atrolinea	TX	Cameron	Brownsville	25.891	-97.511	07-Mar-1937	T.N.Freeman	Barcodes of Life	CNCLEP00098740				Preserved (BOLD)
Lactura atrolinea	TX	Cameron	San Benito	26.178	-97.576			Barcodes of Life	USNM ENT 00808872				Preserved (BOLD)
Lactura atrolinea	TX	Cameron	Brownsville	25.891	-97.511	17-Feb-1937	T.N.Freeman	Barcodes of Life	CNCLEP00098739				Preserved (BOLD)
Lactura atrolinea	TX	Cameron	Laguna Atascosa National Wildlife Refuge	26.276	-97.375	09-Mar-1975	A.Blanchard, M.E.Blanchard	Barcodes of Life	CCDB-19577-H02				Preserved (BOLD)
Lactura rubritegula	TX	Kendall	Boerne, D. Cain Home	29.8808	-98.6142	2015-04-27	Wagner & Cain	University of Connecticut		TAM-2017-004			Preserved	Paratype
Lactura rubritegula	TX	Kendall	Boerne, Clear Creek Circle	29.8808	-98.6142	2015-04-27	Wagner & Cain	University of Connecticut	DLW-000280		DLWD60	Sideroxylon lanuginosum	Preserved	Paratype
Lactura rubritegula	TX	Edwards	1.3mi NW Camp Wood	29.6822	-100.029	2016-04-23	Anne Hendrickson	Texas A&M University		TAM-2017-012			Preserved	Paratype
Lactura rubritegula	TX	Edwards	1.3mi NW Camp Wood	29.6822	-100.029	2017-04-11	Anne Hendrickson	Texas A&M University	DLW-000817				Preserved	Paratype
Lactura subfervens	OK	Washington	Bartlesville	36.747	-95.981	2007-04-06	Mark Dreiling	Bugguide	#107693				Photograph
Lactura subfervens	TX	Liberty	Trinity River Refuge HQ Building	30.098	-94.765	2017-01-24	Stuart Marcus	Bugguide	#1335101				Photograph
Lactura subfervens	TX	Liberty	Trinity River Refuge HQ Building	30.098	-94.765	2016-06-30	Stuart Marcus	Bugguide	#1250572				Photograph
Lactura subfervens	TX	Liberty	Trinity River Refuge HQ Building	30.098	-94.765	2016-02-28	Stuart Marcus	Bugguide	#1194861				Photograph
Lactura subfervens	TX	Liberty	Trinity River Refuge HQ Building	30.098	-94.765	2016-03-10	Stuart Marcus	Bugguide	#1045726				Photograph
Lactura subfervens	LA	Caddo Parish	Eddie D. Jones Park, Shreveport	32.259	-93.943	2013-04-15	Rosemary Seidler	Bugguide	#782293				Photograph
Lactura subfervens	TX	San Jacinto	3 miles south of Evergreen	30.512	-95.238	2010-04-09	Wanda Smith	Bugguide	#385659				Photograph
Lactura subfervens	AR	Polk	Mena, AR - Ouachita Mountains Biological Station	34.463	-93.997	2016-03-31	Victoria LaFevers	Bugguide	#1206082				Photograph
Lactura subfervens	OK	Bryan	Durant, Bryan County, Oklahoma, USA	33.992	-96.397	2016-02-27	Charlie Lyon	Bugguide	#1194769				Photograph
Lactura subfervens	TX	Dallas	Dallas City	32.776	-96.797	2015-02-21	Annika Lindqvist	Bugguide	#1041871				Photograph
Lactura subfervens	MO	Franklin		38.396	-91.137	2014-05-30	Jack Foreman	Bugguide	#929419				Photograph
Lactura subfervens	TX	Fort Bend	Brazos Bend St. Park	29.374	-95.617	2014-02-23	Riley & McNamee	Bugguide	#896597				Photograph
Lactura subfervens	TX	Kendall	Boerne--near Cave-Without-A-Name	29.886	-98.617	2012-02-28	Delmar Cain	Bugguide	#884745				Photograph
Lactura subfervens	TX	Fayette	Shulenburg	29.748	-96.847	2013-03-16	Anne Hendrickson	Bugguide	#761470				Photograph
Lactura subfervens	LA	Caddo Parish	Eddie Jones Park	32.259	-93.943	2013-05-15	Jeff Trahan	Bugguide	#761166				Photograph
Lactura subfervens	TX	Bexar	San Antonio	29.424	-98.493	2009-04-05	Gerald (Jerry) R. Donehew	Bugguide	#263783				Photograph
Lactura subfervens	TX	Medina	3 mi. N. Devine, Medina County	29.18	-98.906	2013-02-05	Maury J. Heimen	Bugguide	#743007				Photograph
Lactura subfervens	TX	Travis	n.w. Austin	30.373	-97.785	2013-01-21	Chuck Sexton	Bugguide	#739626				Photograph
Lactura subfervens	TX	Dallas	Cedar Hill	32.588	-96.956	2012-12-09	Lisa Dolliver	Bugguide	#729879				Photograph
Lactura subfervens	TX	Fannin		33.554	-96.152	2012-05-18	Jeff Gunter	Bugguide	#643251				Photograph
Lactura subfervens	TX	Fannin		33.554	-96.152	2012-05-16	Jeff Gunter	Bugguide	#642782				Photograph
Lactura subfervens	TX	Bexar	San Antonio	29.424	-98.493	2009-04-05	Gerald (Jerry) R. Donehew	Bugguide	#263783				Photograph
Lactura subfervens	TX	Bastrop	Bastrop State Park	30.11	-97.286	2008-04-06	Graham Montgomery	Bugguide	#181942				Photograph
Lactura subfervens	TX	Bexar	San Antonio	29.424	-98.493	2008-03-31	Gerald (Jerry) R. Donehew	Bugguide	#175026				Photograph
Lactura subfervens	TX	Comal	8 mi. SW of Wimberley	29.914	-98.179	2008-02-10	Ron Votaw	Bugguide	#169205				Photograph
Lactura subfervens	TX	Bexar	San Antonio	29.424	-98.493	2004-01-07	Gerald (Jerry) R. Donehew	Bugguide	#165119				Photograph
Lactura pupula	TX	Tyler		30.732	-94.315	2010-03-15	Wanda Smith	Bugguide	#472441				Photograph
Lactura pupula	MS	Oktibbeha	Starkville	33.45	-88.818	2016-05-21	Kyhl Austin	Bugguide	#1226947				Photograph
Lactura pupula	FL	Lee	Sanibel	26.448	-82.022	2016-03-17	Seth Ausubel	Bugguide	#1049516				Photograph
Lactura pupula	MO	Boone	Columbia	38.951	-92.334	2016-08-14	Jon Rapp	Bugguide	#1329637				Photograph
Lactura pupula	TX	Liberty	Trinity River Refuge HQ Building	30.098	-94.765	2016-06-07	Stuart Marcus	Bugguide	#1234941				Photograph
Lactura pupula	TX	Liberty	Trinity River Refuge HQ Building	30.098	-94.765	2016-05-03	Stuart Marcus	Bugguide	#1219612				Photograph
Lactura pupula	TX	Liberty	Trinity River Refuge HQ Building	30.098	-94.765	2016-04-23	Stuart Marcus	Bugguide	#1215469				Photograph
Lactura pupula	TX	Liberty	Trinity River Refuge HQ Building	30.098	-94.765	2016-09-14	Stuart Marcus	Bugguide	#1142581				Photograph
Lactura pupula	TX	San Jacinto	Little Thicket Nature Sanctuary nr Evergreen	30.512	-95.238	2010-10-24	Wanda Smith	Bugguide	#472701				Photograph
Lactura pupula	FL	Miami-Dade	Anhinga Trail, Everglades N. P.	25.382	-80.606	2007-03-14	Bob Patterson	Bugguide	#98571				Photograph
Lactura atrolinea	TX	Medina	3 mi. N. Devine, Medina County	29.18	-98.906	2013-03-28	Maury J. Heimen	Bugguide	#625909				Photograph
Lactura atrolinea	TX	Medina	3 mi. N. Devine, Medina County	29.18	-98.906	2013-03-18	Maury J. Heimen	Bugguide	#752161				Photograph
Lactura rubritegula	TX	Kendall	Boerne--near Cave-Without-A-Name	29.886	-98.617	2013-05-17	Delmar Cain	Bugguide	#826176				Photograph
Lactura rubritegula	TX	Edwards	1.3mi NW Camp Wood	29.6822	-100.029	2017-04-25	Anne Hendrickson	Texas A&M University					Preserved	Paratype
Lactura rubritegula	TX	Edwards	1.3mi NW Camp Wood	29.6822	-100.029	2017-04-25	Anne Hendrickson	University of Connecticut					Preserved	Paratype
Lactura subfervens	LA	Caddo Par.	Royal Hills Farm, Vivian	32.8381	-93.915	2013-06-27	Royal Tyler	iNaturalist	https://www.inaturalist.org/observations/347537				Photograph
Lactura subfervens	LA	Caddo Par.	Royal Hills Farm, Vivian	32.8381	-93.915	2014-03-02	Royal Tyler	iNaturalist	https://www.inaturalist.org/observations/551476				Photograph
Lactura subfervens	LA	Caddo Par.	Royal Hills farm, Vivian	32.838	-93.915	2014-03-10	Royal Tyler	iNaturalist	https://www.inaturalist.org/observations/563889				Photograph
Lactura subfervens	LA	Caddo Par.	Royal Hills farm, Vivian	32.8384	-93.9153	2014-03-19	Royal Tyler	iNaturalist	https://www.inaturalist.org/observations/575424				Photograph
Lactura subfervens	LA	Caddo Par.	Royal Hills farm, Vivian	32.8381	-93.915	2014-03-29	Royal Tyler	iNaturalist	https://www.inaturalist.org/observations/597316				Photograph
Lactura subfervens	LA	Caddo Par.	Royal Hills farm, Vivian	32.8385	-93.9153	2014-04-12	Royal Tyler	iNaturalist	https://www.inaturalist.org/observations/622141				Photograph
Lactura subfervens	LA	Caddo Par.	Royal Hills farm, Vivian	32.8385	-93.9153	2014-04-19	Royal Tyler	iNaturalist	https://www.inaturalist.org/observations/633006				Photograph
Lactura subfervens	LA	Caddo Par.	Royal Hills farm, Vivian	32.8384	-93.9153	2014-04-21	Royal Tyler	iNaturalist	https://www.inaturalist.org/observations/637807				Photograph
Lactura subfervens	LA	Caddo Par.	Royal Hills farm, Vivian	32.8385	-93.9153	2014-04-24	Royal Tyler	iNaturalist	https://www.inaturalist.org/observations/643504				Photograph
Lactura subfervens	LA	Caddo Par.	Royal Hills farm, Vivian	32.8384	-93.9153	2014-05-04	Royal Tyler	iNaturalist	https://www.inaturalist.org/observations/658853				Photograph
Lactura subfervens	TX	Collin		32.9941	-96.6963	2015-02-21	Annika Lindqvist	iNaturalist	https://www.inaturalist.org/observations/1250473				Photograph
Lactura subfervens	TX	Travis	Salton Drive, Austin	30.418	-97.7586	2015-02-21	Chuck Sexton	iNaturalist	https://www.inaturalist.org/observations/1251656				Photograph
Lactura subfervens	TX	Dallas		32.8674	-96.7682	2015-03-12	Annika Lindqvist	iNaturalist	https://www.inaturalist.org/observations/1296580				Photograph
Lactura subfervens	TX	Dallas		32.8633	-96.772	2015-03-17	Annika Lindqvist	iNaturalist	https://www.inaturalist.org/observations/1303431				Photograph
Lactura subfervens	TX	Brazoria		29.0425	-95.4197	2015-05-22	Monica Krancevic	iNaturalist	https://www.inaturalist.org/observations/1537828				Photograph
Lactura subfervens	TX	Travis	Salton Drive, Austin	30.418	-97.7586	2016-01-31	Chuck Sexton	iNaturalist	https://www.inaturalist.org/observations/2642336				Photograph
Lactura subfervens	TX	Travis	Salton Drive, Austin	30.418	-97.7586	2016-02-11	Chuck Sexton	iNaturalist	https://www.inaturalist.org/observations/2674793				Photograph
Lactura subfervens	TX	Tarrant		32.7525	-97.1925	2016-02-13	Sam Kieschnick	iNaturalist	https://www.inaturalist.org/observations/2681712				Photograph
Lactura subfervens	TX	Ellis	Maypearl	32.3114	-97.0149	2016-02-16	Carolyn Gritzmaker	iNaturalist	https://www.inaturalist.org/observations/2688008				Photograph
Lactura subfervens	TX	Ellis	Maypearl	32.3114	-97.0149	2016-02-17	Carolyn Gritzmaker	iNaturalist	https://www.inaturalist.org/observations/2694174				Photograph
Lactura subfervens	TX	Johnson		32.5419	-97.1582	2016-02-17	Kimberlie Sasan	iNaturalist	https://www.inaturalist.org/observations/2699482				Photograph
Lactura subfervens	TX	Brazoria		29.0425	-95.4197	2016-02-20	Monica Krancevic	iNaturalist	https://www.inaturalist.org/observations/2712783				Photograph
Lactura subfervens	TX	Parker		32.7557	-97.6807	2016-02-28	Sam Kieschnick	iNaturalist	https://www.inaturalist.org/observations/2730153				Photograph
Lactura subfervens	TX	Hays	Peabody Place, Dripping Springs	30.1987	-98.1141	2016-03-01	Greg Lasley	iNaturalist	https://www.inaturalist.org/observations/2735035				Photograph
Lactura subfervens	TX	Hays	Peabody Place, Dripping Springs	30.1987	-98.1141	2016-03-03	Greg Lasley	iNaturalist	https://www.inaturalist.org/observations/2742126				Photograph
Lactura subfervens	TX	Fannin	Bonham State Park, Bonham	33.5464	-96.1437	2016-03-05	melindawpajak	iNaturalist	https://www.inaturalist.org/observations/2756950				Photograph
Lactura subfervens	TX	Travis	Salton Drive, Austin]	30.418	-97.7586	2016-03-13	Chuck Sexton	iNaturalist	https://www.inaturalist.org/observations/2818929				Photograph
Lactura subfervens	TX	Brazoria		29.0425	-95.4197	2016-03-27	Monica Krancevic	iNaturalist	https://www.inaturalist.org/observations/2845042				Photograph
Lactura subfervens	TX	Travis	Salton Drive, Austin	30.418	-97.7586	2016-03-19	Chuck Sexton	iNaturalist	https://www.inaturalist.org/observations/2851961				Photograph
Lactura subfervens	TX	Ellis	Maypearl	32.3114	-97.0149	2016-04-07	Carolyn Gritzmaker	iNaturalist	https://www.inaturalist.org/observations/2899039				Photograph
Lactura subfervens	TX	Hays	Peabody Place, Dripping Springs	30.1986	-98.1141	2016-04-12	Greg Lasley	iNaturalist	https://www.inaturalist.org/observations/2922919				Photograph
Lactura subfervens	TX	Hays	Peabody Place, Dripping Springs	30.1987	-98.1141	2016-04-12	Greg Lasley	iNaturalist	https://www.inaturalist.org/observations/2923944				Photograph
Lactura subfervens	TX	Brazoria		29.0425	-95.4197	2016-05-02	Monica Krancevic	iNaturalist	https://www.inaturalist.org/observations/2923944				Photograph
Lactura subfervens	TX	Hays	Peabody Place, Dripping Springs	30.1986	-98.1142	2016-06-25	Greg Lasley	iNaturalist	https://www.inaturalist.org/observations/3519079				Photograph
Lactura subfervens	TX	Hays	Peabody Place, Dripping Springs	30.1986	-98.1142	2016-07-01	Greg Lasley	iNaturalist	https://www.inaturalist.org/observations/3581167				Photograph
Lactura subfervens	TX	Brazoria	Lake Jackson	29.0425	-95.4197	2016-07-05	Monica Krancevic	iNaturalist	https://www.inaturalist.org/observations/3634403				Photograph
Lactura subfervens	TX	Liberty		30.0982	-94.7659	2013-04-15	Trinity River NWR	iNaturalist	https://www.inaturalist.org/observations/3949494				Photograph
Lactura subfervens	TX	Williamson	Hermitage Drive, Round Rock	30.527	-97.7035	2017-02-07	Mike Farley	iNaturalist	https://www.inaturalist.org/observations/5082684				Photograph
Lactura subfervens	TX	Ellis	Maypearl	32.3117	-97.0159	2017-02-11	Carolyn Gritzmaker	iNaturalist	https://www.inaturalist.org/observations/5094737				Photograph
Lactura subfervens	TX	Brazos		30.4716	-96.2287	2017-02-11	Toby Hibbitts	iNaturalist	https://www.inaturalist.org/observations/5098240				Photograph
Lactura subfervens	TX	Brazos		30.4716	-96.2287	2017-02-13	Toby Hibbitts	iNaturalist	https://www.inaturalist.org/observations/5111675				Photograph
Lactura subfervens	TX	Dallas		32.9215	-96.7314	2017-02-18	Annika Lindqvist	iNaturalist	https://www.inaturalist.org/observations/5132365				Photograph
Lactura subfervens	TX	Erath		32.1646	-98.2862	2017-02-19	Russell Pfau	iNaturalist	https://www.inaturalist.org/observations/5139121				Photograph
Lactura subfervens	TX	Brazos		30.4717	-96.2287	2017-02-19	Toby Hibbitts	iNaturalist	https://www.inaturalist.org/observations/5142197				Photograph
Lactura subfervens	TX	Dallas		32.9215	-96.7312	2017-02-20	Annika Lindqvist	iNaturalist	https://www.inaturalist.org/observations/5155130				Photograph
Lactura subfervens	TX	Ellis	Maypearl	32.3116	-97.0159	2017-02-22	Carolyn Gritzmaker	iNaturalist	https://www.inaturalist.org/observations/5156358				Photograph
Lactura subfervens	TX	Erath		32.1645	-98.2864	2017-02-22	Russell Pfau	iNaturalist	https://www.inaturalist.org/observations/5157814				Photograph
Lactura subfervens	TX	Williamson	Hermitage Drive	30.527	-97.7035	2017-02-21	Mike Farley	iNaturalist	https://www.inaturalist.org/observations/5158632				Photograph
Lactura subfervens	TX	Ellis	Maypearl	32.3116	-97.0159	2017-02-22	Carolyn Gritzmaker	iNaturalist	https://www.inaturalist.org/observations/5160935				Photograph
Lactura subfervens	TX	Ellis	Maypearl	32.3116	-97.0159	2017-02-22	Carolyn Gritzmaker	iNaturalist	https://www.inaturalist.org/observations/5160940				Photograph
Lactura subfervens	TX	Brazos	Toby Hibbits Yard	30.4717	-96.2287	2017-02-22	Toby Hibbitts	iNaturalist	https://www.inaturalist.org/observations/5173777				Photograph
Lactura subfervens	TX	Travis		30.2089	-97.8867	2017-02-28	Blake Hendon	iNaturalist	https://www.inaturalist.org/observations/5197944				Photograph
Lactura subfervens	TX	Smith	TPWD Wildlife District 5	32.3011	-95.1924	2017-02-26	Mikein Tyler	iNaturalist	https://www.inaturalist.org/observations/5201537				Photograph
Lactura subfervens	TX	Hays	Dripping Springs	30.1986	-98.1142	2017-03-05	Greg Lasley	iNaturalist	https://www.inaturalist.org/observations/5233949				Photograph
Lactura subfervens	TX	Williamson	Hermitage Drive	30.527	-97.7035	2017-03-05	Mike Farley	iNaturalist	https://www.inaturalist.org/observations/5239834				Photograph
Lactura subfervens	TX	Travis	Salton Drive	30.418	-97.7585	2017-03-01	Chuck Sexton	iNaturalist	https://www.inaturalist.org/observations/5243555				Photograph
Lactura subfervens	TX	Hays	Dripping Springs	30.1986	-98.1142	2017-03-07	Greg Lasley	iNaturalist	https://www.inaturalist.org/observations/5249997				Photograph
Lactura subfervens	TX	Hays	Dripping Springs	30.1986	-98.1142	2017-03-09	Greg Lasley	iNaturalist	https://www.inaturalist.org/observations/5272915				Photograph
Lactura subfervens	TX	Brazoria	Pecan Lake	29.0425	-95.4197	2017-03-09	Monica Krancevic	iNaturalist	https://www.inaturalist.org/observations/5275860				Photograph
Lactura subfervens	TX	Hays	Dripping Springs	30.1986	-98.1142	2017-03-14	Greg Lasley	iNaturalist	https://www.inaturalist.org/observations/5318851				Photograph
Lactura subfervens	TX	Johnson	Oak Valley Park	32.5269	-97.299	2017-03-15	Sam Kieschnick	iNaturalist	https://www.inaturalist.org/observations/5358495				Photograph
Lactura subfervens	TX	Dallas		32.9215	-96.7312	2017-03-16	Annika Lindqvist	iNaturalist	https://www.inaturalist.org/observations/5379084				Photograph
Lactura subfervens	TX	Brazoria	Pecan Lake	29.0425	-95.4197	2017-03-17	Monica Krancevic	iNaturalist	https://www.inaturalist.org/observations/5380874				Photograph
Lactura subfervens	TX	Hays	222 Peabody Place	30.1986	-98.1142	2017-03-19	Greg Lasley	iNaturalist	https://www.inaturalist.org/observations/5398819				Photograph
Lactura subfervens	TX	Travis	Salton Drive	30.418	-97.7585	2017-03-19	Chuck Sexton	iNaturalist	https://www.inaturalist.org/observations/5431461				Photograph
Lactura subfervens	TX	Williamson	Hermitage Drive	30.527	-97.7035	2017-03-24	Mike Farley	iNaturalist	https://www.inaturalist.org/observations/5452196				Photograph
Lactura subfervens	TX	Erath		32.1656	-98.2847	2017-03-25	Russell Pfau	iNaturalist	https://www.inaturalist.org/observations/5461033				Photograph
Lactura subfervens	TX	Williamson	Hermitage Drive	30.527	-97.7035	2017-03-25	Mike Farley	iNaturalist	https://www.inaturalist.org/observations/5464205				Photograph
Lactura subfervens	TX	Travis	South Austin	30.1594	-97.8458	2017-03-26	Curtis Eckerman	iNaturalist	https://www.inaturalist.org/observations/5478378				Photograph
Lactura subfervens	TX	Williamson	Hermitage Drive	30.527	-97.7035	2017-03-30	Mike Farley	iNaturalist	https://www.inaturalist.org/observations/5526765				Photograph
Lactura subfervens	TX	Travis	Estates of Bauerle Ranch	30.1594	-97.8458	2017-04-03	Curtis Eckerman	iNaturalist	https://www.inaturalist.org/observations/5574520				Photograph
Lactura subfervens	TX	Travis	Estates of Bauerle Ranch	30.1594	-97.8458	2017-04-03	Curtis Eckerman	iNaturalist	https://www.inaturalist.org/observations/5574524				Photograph
Lactura subfervens	TX	Travis	Estates of Bauerle Ranch	30.1594	-97.8458	2017-04-18	Curtis Eckerman	iNaturalist	https://www.inaturalist.org/observations/5853015				Photograph
Lactura subfervens	OK	Rogers		36.2931	-95.6534	2017-04-20	Lynn Michael	iNaturalist	https://www.inaturalist.org/observations/5910197				Photograph
Lactura subfervens	TX	Liberty	Trinity River National Wildlife Refuge	30.0983	-94.7659	2015-03-16	Trinity River NWR	iNaturalist	https://www.inaturalist.org/observations/6140020				Photograph
Lactura subfervens	TX	Brazoria	Pecan Lake	29.0425	-95.4197	2017-05-06	Monica Krancevic	iNaturalist	https://www.inaturalist.org/observations/6145107				Photograph
Lactura subfervens	TX	Travis	Canyonwood House	30.2448	-97.827	2017-05-12	Eric Carpenter	iNaturalist	https://www.inaturalist.org/observations/6190171				Photograph
Lactura subfervens	TX	Travis		30.4118	-97.6487	2015-03-29	Jeff McIntyre	iNaturalist	https://www.inaturalist.org/observations/6364776				Photograph
Lactura subfervens	TX	Smith		32.3011	-95.1924	2017-05-25	Mikein Tyler	iNaturalist	https://www.inaturalist.org/observations/6374970				Photograph
Lactura subfervens	TX	Travis	Estates of Bauerle Ranch	30.1594	-97.8458	2017-05-24	Curtis Eckerman	iNaturalist	https://www.inaturalist.org/observations/6375852				Photograph
Lactura subfervens	TX	Brazoria	Pecan Lake	29.0425	-95.4197	2017-05-22	Monica Krancevic	iNaturalist	https://www.inaturalist.org/observations/6382188				Photograph
Lactura subfervens	TX	Dallas		32.9215	-96.7312	2017-01-21	Annika Lindqvist	iNaturalist	https://www.inaturalist.org/observations/8053564				Photograph
Lactura subfervens	TX	San Jacincto	LTNS Outdoor Nature Club	30.5418	-95.2245	2011-02-25	wanda_etx	iNaturalist	https://www.inaturalist.org/observations/8697272				Photograph
Lactura subfervens	TX	Dallas		32.8297	-96.712019	2017-02-07	Annika Lindqvist	iNaturalist	https://www.inaturalist.org/observations/9444466				Photograph
Lactura subfervens	TX	Dallas		32.8415	-96.712019	2017-02-16	Annika Lindqvist	iNaturalist	https://www.inaturalist.org/observations/9490775				Photograph
Lactura subfervens	TX	Dallas		32.9012	-96.75312	2017-02-19	Annika Lindqvist	iNaturalist	https://www.inaturalist.org/observations/9498926				Photograph
Lactura subfervens	TX	Dallas		32.9084	-96.783884	2017-02-23	Annika Lindqvist	iNaturalist	https://www.inaturalist.org/observations/9535588				Photograph
Lactura subfervens	TX	Travis		30.2543	-97.4085	2018-02-16	Alysa Joaquin	iNaturalist	https://www.inaturalist.org/observations/10021757				Photograph
Lactura subfervens	TX	Erath		32.1639	-98.2881	2018-02-28	Russell Pfau	iNaturalist	https://www.inaturalist.org/observations/10039662				Photograph
Lactura subfervens	TX	Travis	13611 Letti Ln, Pflugerville	30.4118	-97.6487	2018-03-01	Jeff McIntyre	iNaturalist	https://www.inaturalist.org/observations/10063327				Photograph
Lactura pupula	GA	Glynn	2 Little St Simons Island Saint Simons Island	31.2608	-81.3023	2017-01-27	banicklow	iNaturalist	https://www.inaturalist.org/observations/5014471				Photograph
Lactura pupula	MO	Boone		38.9462	-92.4465	2011-08-01	Lee Elliot	iNaturalist	https://www.inaturalist.org/observations/771798				Photograph
Lactura pupula	TN	Hamilton	East Brainerd	34.9898	-85.1065	2015-07-30	Kyhl Austin	iNaturalist	https://www.inaturalist.org/observations/3859578				Photograph
Lactura pupula	TX	Liberty	Trinity River National Wildlife Refuge	30.0983	-94.7659	2015-05-14	Trinity River NWR	iNaturalist	https://www.inaturalist.org/observations/6140018				Photograph
Lactura pupula	TX	Smith		32.3011	-95.1924	2017-05-25	Mikein Tyler	iNaturalist	https://www.inaturalist.org/observations/6374718				Photograph
Lactura pupula	MO	Cole	Ozark Plateau	38.6063	-92.3136	2017-07-19	pwinn47	iNaturalist	https://www.inaturalist.org/observations/7134581				Photograph
Lactura pupula	MO	Cole	Ozark Plateau	38.5889	-92.2322	2017-07-26	amlambert11	iNaturalist	https://www.inaturalist.org/observations/7217017				Photograph
Lactura pupula	MO	Cole	Ozark Plateau	38.5889	-92.2322	2017-07-29	amlambert11	iNaturalist	https://www.inaturalist.org/observations/7268527				Photograph
Lactura pupula	MO	Cole	Ozark Plateau	38.5889	-92.2322	2017-08-17	amlambert11	iNaturalist	https://www.inaturalist.org/observations/7530267				Photograph
Lactura pupula	MO	Cole	Ozark Plateau	38.5889	-92.2322	2017-08-19	amlambert11	iNaturalist	https://www.inaturalist.org/observations/7559033				Photograph
Lactura pupula	MO	Boone		38.9462	-92.4466	2017-08-07	Lee Elliot	iNaturalist	https://www.inaturalist.org/observations/7637911				Photograph
Lactura pupula	TX	Walker		30.6972	-95.6061	2017-09-16	Eric Keith	iNaturalist	https://www.inaturalist.org/observations/8319073				Photograph
Lactura pupula	TX	Walker		30.6972	-95.6061	2017-09-24	Eric Keith	iNaturalist	https://www.inaturalist.org/observations/8437079				Photograph
Lactura pupula	TX	San Jacincto	LTNS Outdoor Nature Club	30.5387	-95.2243	2011-03-16	mothlady_cb	iNaturalist	https://www.inaturalist.org/observations/8712342				Photograph
Lactura atrolinea	TX	Live Oak	Live Oak County	28.4875	-98.1433	2016-09-04	Ben Hutchins	iNaturalist	https://www.inaturalist.org/observations/4090318				Photograph
Lactura atrolinea	TX	Duval	Gas Station, Benavides	27.5988	-98.4088	2016-10-23	upupamartin	iNaturalist	https://www.inaturalist.org/observations/4431021				Photograph
Lactura rubritegula	TX	Edwards	Camp Wood	29.6504	-100.069	2017-04-18	Diana Hibbits, Terry Hibbits	iNaturalist	https://www.inaturalist.org/observations/6184405				Photograph
Lactura rubritegula	TX	Edwards	Camp Wood	29.6504	-100.069	2017-04-17	Diana Hibbits, Terry Hibbits	iNaturalist	https://www.inaturalist.org/observations/6184404				Photograph
Lactura subfervens	TX	Dallas	vic. of Irving	32.73	-96.744	1980-03-08	Russell A. Rahn	U.S. National Museum of Natural History					Preserved
Lactura subfervens	TX	Dallas	vic. of Irving	32.73	-96.744	1980-03-08	Russell A. Rahn	U.S. National Museum of Natural History					Preserved
Lactura subfervens	TX	Dallas	vic. of Irving	32.73	-96.744	1980-03-08	Russell A. Rahn	U.S. National Museum of Natural History					Preserved
Lactura subfervens	TX	Dallas	vic. of Irving	32.73	-96.744	1980-03-08	Russell A. Rahn	U.S. National Museum of Natural History					Preserved
Lactura subfervens	TX	Dallas	vic. of Irving	32.73	-96.744	1980-03-08	Russell A. Rahn	U.S. National Museum of Natural History					Preserved
Lactura subfervens	TX	Dallas	vic. of Irving	32.73	-96.744	1980-03-08	Russell A. Rahn	U.S. National Museum of Natural History					Preserved
Lactura subfervens	TX	Dallas	vic. of Irving	32.73	-96.744	1980-03-08	Russell A. Rahn	U.S. National Museum of Natural History					Preserved
Lactura subfervens	TX	Dallas	vic. of Irving	32.73	-96.744	1982-02-21	Russell A. Rahn	U.S. National Museum of Natural History					Preserved
Lactura subfervens	TX	Dallas	vic. of Irving	32.73	-96.744	1982-02-21	Russell A. Rahn	U.S. National Museum of Natural History					Preserved
Lactura subfervens	TX	Dallas	vic. of Irving	32.73	-96.744	1980-02-24	Russell A. Rahn	U.S. National Museum of Natural History					Preserved
Lactura subfervens	TX	Dallas	vic. of Irving	32.73	-96.744	1981-02-28	Russell A. Rahn	U.S. National Museum of Natural History					Preserved
Lactura subfervens	TX	Dallas	vic. of Irving	32.73	-96.744	1983-03-06	Russell A. Rahn	U.S. National Museum of Natural History					Preserved
Lactura subfervens	TX	Dallas	vic. of Irving	32.73	-96.744	1983-03-05	Russell A. Rahn	U.S. National Museum of Natural History	CCDB-19577-H10				Preserved
Lactura subfervens	TX	Dallas	vic. of Irving	32.73	-96.744	1982-06-22	Russell A. Rahn	U.S. National Museum of Natural History					Preserved
Lactura subfervens	TX	Dallas	Dallas	32.79	-96.797	1907-01-17	R.A. Cushman	U.S. National Museum of Natural History		USNM 76612			Preserved
Lactura subfervens	TX	Tarrant	Fort Worth	32.755	-97.33	1963-03-07	E. Jackh jr.	U.S. National Museum of Natural History					Preserved
Lactura subfervens	TX	Tarrant	Fort Worth	32.755	-97.33	1963-03-07	E. Jackh jr.	U.S. National Museum of Natural History					Preserved
Lactura subfervens	TX	Tarrant	Fort Worth	32.755	-97.33	1963-03-07	E. Jackh jr.	U.S. National Museum of Natural History					Preserved
Lactura subfervens	TX	Tarrant	Fort Worth	32.755	-97.33	1963-03-07	E. Jackh jr.	U.S. National Museum of Natural History					Preserved
Lactura subfervens	TX	Tarrant	Fort Worth	32.755	-97.33	1963-03-07	E. Jackh jr.	U.S. National Museum of Natural History					Preserved
Lactura subfervens	TX	Tarrant	Fort Worth	32.755	-97.33	1963-03-07	E. Jackh jr.	U.S. National Museum of Natural History					Preserved
Lactura subfervens	TX	Tarrant	Fort Worth	32.755	-97.33	1963-03-07	E. Jackh jr.	U.S. National Museum of Natural History					Preserved
Lactura subfervens	TX	Tarrant	Fort Worth	32.755	-97.33	1963-03-07	E. Jackh jr.	U.S. National Museum of Natural History					Preserved
Lactura subfervens	TX	Tarrant	Fort Worth	32.755	-97.33	1963-03-07	E. Jackh jr.	U.S. National Museum of Natural History					Preserved
Lactura subfervens	TX	Tarrant	Fort Worth	32.755	-97.33	1963-03-07	E. Jackh jr.	U.S. National Museum of Natural History					Preserved
Lactura subfervens	TX	Tarrant	Fort Worth	32.755	-97.33	1963-03-07	E. Jackh jr.	U.S. National Museum of Natural History					Preserved
Lactura subfervens	TX	Tarrant	Fort Worth	32.755	-97.33	1963-03-07	E. Jackh jr.	U.S. National Museum of Natural History					Preserved
Lactura subfervens	TX	Tarrant	Fort Worth	32.755	-97.33	1963-03-11	E. Jackh jr.	U.S. National Museum of Natural History					Preserved
Lactura subfervens	TX	Tarrant	Fort Worth	32.755	-97.33	1963-03-11	E. Jackh jr.	U.S. National Museum of Natural History					Preserved
Lactura subfervens	TX	Tarrant	Fort Worth	32.755	-97.33	1963-03-29	E. Jackh jr.	U.S. National Museum of Natural History					Preserved
Lactura subfervens	TX	Tarrant	Fort Worth	32.755	-97.33	1963-03-29	E. Jackh jr.	U.S. National Museum of Natural History					Preserved
Lactura subfervens	TX	Tarrant	Fort Worth	32.755	-97.33	1963-03-29	E. Jackh jr.	U.S. National Museum of Natural History					Preserved
Lactura subfervens	TX	Tarrant	Fort Worth	32.755	-97.33	1963-03-29	E. Jackh jr.	U.S. National Museum of Natural History	CCDB-29061-G05				Preserved
Lactura subfervens	TX	Tarrant	Fort Worth	32.755	-97.33	1963-03-11	E. Jackh jr.	U.S. National Museum of Natural History	CCDB-29061-G04				Preserved
Lactura subfervens	TX	Tarrant	Fort Worth	32.755	-97.33	1963-03-07	E. Jackh jr.	U.S. National Museum of Natural History					Preserved
Lactura subfervens	TX	Tarrant	Fort Worth	32.755	-97.33	1963-06-18	E. Jackh jr.	U.S. National Museum of Natural History					Preserved
Lactura subfervens	TX	Tarrant	Fort Worth	32.755	-97.33	1963-03-07	E. Jackh jr.	U.S. National Museum of Natural History					Preserved
Lactura subfervens	TX	Tarrant	Fort Worth	32.755	-97.33	1963-03-11	E. Jackh jr.	U.S. National Museum of Natural History					Preserved
Lactura subfervens	TX	Tarrant	Fort Worth	32.755	-97.33	1963-03-07	E. Jackh jr.	U.S. National Museum of Natural History					Preserved
Lactura subfervens	TX	Tarrant	Fort Worth	32.755	-97.33	1963-03-07	E. Jackh jr.	U.S. National Museum of Natural History					Preserved
Lactura subfervens	TX	Tarrant	Fort Worth	32.755	-97.33	1963-03-11	E. Jackh jr.	U.S. National Museum of Natural History					Preserved
Lactura subfervens	TX	Tarrant	Fort Worth	32.755	-97.33	1963-03-07	E. Jackh jr.	U.S. National Museum of Natural History					Preserved
Lactura subfervens	TX	Tarrant	Fort Worth	32.755	-97.33	1963-03-07	E. Jackh jr.	U.S. National Museum of Natural History					Preserved
Lactura subfervens	TX	Bosque	Laguna Park	31.859	-97.37	1971-03-17	A&ME Blanchard	U.S. National Museum of Natural History					Preserved
Lactura subfervens	TX	Bosque	Laguna Park	31.859	-97.37	1973-03-27	A&ME Blanchard	U.S. National Museum of Natural History					Preserved
Lactura subfervens	TX	Bosque	Laguna Park	31.859	-97.37	1973-03-27	A&ME Blanchard	U.S. National Museum of Natural History					Preserved
Lactura subfervens	TX	Bosque	Laguna Park	31.859	-97.37	1973-03-27	A&ME Blanchard	U.S. National Museum of Natural History					Preserved
Lactura subfervens	TX	Bosque	Laguna Park	31.859	-97.37	1971-03-16	A&ME Blanchard	U.S. National Museum of Natural History					Preserved
Lactura subfervens	TX	Bosque	Laguna Park	31.859	-97.37	1973-03-26	A&ME Blanchard	U.S. National Museum of Natural History					Preserved
Lactura subfervens	TX	Bosque	Laguna Park	31.859	-97.37	1971-03-17	A&ME Blanchard	U.S. National Museum of Natural History					Preserved
Lactura subfervens	TX	Bosque	Laguna Park	31.859	-97.37	1971-03-17	A&ME Blanchard	U.S. National Museum of Natural History					Preserved
Lactura subfervens	TX	Bosque	Laguna Park	31.859	-97.37	1973-03-27	A&ME Blanchard	U.S. National Museum of Natural History					Preserved
Lactura subfervens	TX	Bosque	Laguna Park	31.859	-97.37	1970-06-05	A&ME Blanchard	U.S. National Museum of Natural History					Preserved
Lactura subfervens	TX	San Patricio	Sinton Welder Wildlife Foundation	28.121	-97.443	1969-03-20	A&ME Blanchard	U.S. National Museum of Natural History					Preserved
Lactura subfervens	TX	San Patricio	Sinton Welder Wildlife Foundation	28.121	-97.443	1969-03-19	A&ME Blanchard	U.S. National Museum of Natural History					Preserved
Lactura subfervens	TX	San Patricio	Sinton Welder Wildlife Foundation	28.121	-97.443	1969-03-19	A&ME Blanchard	U.S. National Museum of Natural History					Preserved
Lactura subfervens	TX	San Patricio	Sinton Welder Wildlife Foundation	28.121	-97.443	1969-03-19	A&ME Blanchard	U.S. National Museum of Natural History					Preserved
Lactura subfervens	TX	San Patricio	Sinton Welder Wildlife Foundation	28.121	-97.443	1963-03-09	A&ME Blanchard	U.S. National Museum of Natural History					Preserved
Lactura subfervens	TX	San Patricio	Sinton Welder Wildlife Foundation	28.121	-97.443	1969-03-19	A&ME Blanchard	U.S. National Museum of Natural History					Preserved
Lactura subfervens	TX	Bastrop	Bastrop State Park	30.11	-97.286	1965-03-22	A&ME Blanchard	U.S. National Museum of Natural History					Preserved
Lactura subfervens	TX	Bastrop	Bastrop State Park	30.11	-97.286	1964-03-18	A&ME Blanchard	U.S. National Museum of Natural History					Preserved
Lactura subfervens	TX	Bastrop	Bastrop State Park	30.11	-97.286	1965-03-22	A&ME Blanchard	U.S. National Museum of Natural History					Preserved
Lactura subfervens	TX	Bastrop	Bastrop State Park	30.11	-97.286	1964-03-18	A&ME Blanchard	U.S. National Museum of Natural History					Preserved
Lactura subfervens	TX	Bosque	Laguna Park	31.859	-97.38	1971-03-17	A&ME Blanchard	U.S. National Museum of Natural History	CCDB-22940-F10				Preserved	USNMENT907613
Lactura subfervens	TX	Bastrop	Bastrop State Park	30.11	-97.286	1965-03-22	A&ME Blanchard	U.S. National Museum of Natural History		USNM 120260			Preserved
Lactura subfervens	TX	Bosque	Laguna Park	31.859	-97.38	1973-03-27	A&ME Blanchard	U.S. National Museum of Natural History	CCDB-22940-F11				Preserved	USNMENT907614
Lactura subfervens	TX	Bexar	Mt. View Acres	29.488	-98.699	1973-03-08	A&ME Blanchard	U.S. National Museum of Natural History	CCDB-19577-H11				Preserved	USNMENT831269
Lactura subfervens	TX	Harris	Houston	29.734	-95.36	1923-02-13		U.S. National Museum of Natural History					Preserved
Lactura subfervens	TX	Brazos	College Station	30.628	-96.334	1950-06-01	P.O. Glick	U.S. National Museum of Natural History					Preserved
Lactura subfervens	TX	Brazos	College Station	30.628	-96.334	1950-06-01	P.O. Glick	U.S. National Museum of Natural History					Preserved
Lactura subfervens	TX	Brazos	College Station	30.628	-96.334	1917-08-10		U.S. National Museum of Natural History					Preserved
Lactura subfervens	TX	Dallas	Irving	32.814	-96.948	1980-02-29		U.S. National Museum of Natural History	CCDB-19577-H03				Preserved	USNMENT831261
Lactura subfervens	TX	Brazos	College Station	30.628	-96.334	1950-06-01	P.O. Glick	U.S. National Museum of Natural History					Preserved
Lactura subfervens	TX	Dallas	vic. of Irving	32.73	-96.744	1996-02-20	Russell A. Rahn	U.S. National Museum of Natural History					Preserved
Lactura subfervens	TX	Montague	Forestburg	33.533	-97.577	1942-03-17	L.H. Bridwell	U.S. National Museum of Natural History					Preserved
Lactura subfervens	TX	Kerr	Kerryville	30.044	-99.142	1930-03-12	H. Lacey	U.S. National Museum of Natural History					Preserved
Lactura subfervens	TX	Victoria	Victoria	28.813	-96.98	1902-07-18	A.N. Caudell	U.S. National Museum of Natural History					Preserved
Lactura subfervens	TX	Kerr	Kerryville	30.044	-99.142	1930-03-10	H. Lacey	U.S. National Museum of Natural History					Preserved
Lactura subfervens	TX	Burnet		30.754	-98.231	4/1/??	F.G. Shaupp	U.S. National Museum of Natural History					Preserved
Lactura subfervens	TX	Burnet		30.754	-98.231	4/1/??	F.G. Shaupp	U.S. National Museum of Natural History					Preserved
Lactura subfervens	TX	Burnet		30.754	-98.231	4/1/??	F.G. Shaupp	U.S. National Museum of Natural History					Preserved
Lactura subfervens	TX	Victoria	Victoria	28.813	-96.98	1902-07-14	A.N. Caudell	U.S. National Museum of Natural History					Preserved
Lactura subfervens	TX	Victoria	Victoria	28.813	-96.98	1902-07-14	A.N. Caudell	U.S. National Museum of Natural History					Preserved
Lactura subfervens	TX	Victoria	Victoria	28.813	-96.98	1911-06-26	J.D. Mitchell	U.S. National Museum of Natural History					Preserved
Lactura subfervens	TX	Lampasas	6.5 miles E. Lampasas	31.067	-98.259	1982-03-12	R.W. Poole	U.S. National Museum of Natural History					Preserved
Lactura subfervens	TX	Lampasas	6.5 miles E. Lampasas	31.067	-98.259	1982-03-12	R.W. Poole	U.S. National Museum of Natural History					Preserved
Lactura subfervens	TX	Lampasas	6.5 miles E. Lampasas	31.067	-98.259	1982-03-12	R.W. Poole	U.S. National Museum of Natural History					Preserved
Lactura subfervens	TX	Lampasas	6.5 miles E. Lampasas	31.067	-98.259	1982-03-12	R.W. Poole	U.S. National Museum of Natural History					Preserved
Lactura subfervens	TX	Lampasas	6.5 miles E. Lampasas	31.067	-98.259	1982-03-12	R.W. Poole	U.S. National Museum of Natural History					Preserved
Lactura subfervens	TX	Lampasas	6.5 miles E. Lampasas	31.067	-98.259	1982-03-12	R.W. Poole	U.S. National Museum of Natural History					Preserved
Lactura subfervens	TX	Lampasas	6.5 miles E. Lampasas	31.067	-98.259	1982-03-12	R.W. Poole	U.S. National Museum of Natural History					Preserved
Lactura subfervens	TX	Lampasas	6.5 miles E. Lampasas	31.067	-98.259	1982-03-12	R.W. Poole	U.S. National Museum of Natural History					Preserved
Lactura subfervens	TX	Lampasas	6.5 miles E. Lampasas	31.067	-98.259	1982-03-12	R.W. Poole	U.S. National Museum of Natural History					Preserved
Lactura subfervens	TX	Lampasas	6.5 miles E. Lampasas	31.067	-98.259	1982-03-12	R.W. Poole	U.S. National Museum of Natural History	CCDB-19577-H07				Preserved	USNMENT831265
Lactura subfervens	TX	Victoria	Victoria	28.813	-96.98	1908-05-10	J.D. Mitchell	U.S. National Museum of Natural History				Sideroxylon lanuginosum	Preserved
Lactura subfervens	TX	Victoria	Victoria	28.813	-96.98	1908-05-10	J.D. Mitchell	U.S. National Museum of Natural History				Sideroxylon lanuginosum	Preserved
Lactura subfervens	TX	Victoria	Victoria	28.813	-96.98	1908-05-10	J.D. Mitchell	U.S. National Museum of Natural History				Sideroxylon lanuginosum	Preserved
Lactura subfervens	TX	Victoria	Victoria	28.813	-96.98	1912-03-31	E.A. Shwarz	U.S. National Museum of Natural History					Preserved
Lactura subfervens	TX	Victoria	Victoria	28.813	-96.98	1912-04-04	E.A. Shwarz	U.S. National Museum of Natural History					Preserved
Lactura subfervens	TX	Brazos	College Station	30.628	-96.334	1950-06-01	P.O. Glick	U.S. National Museum of Natural History					Preserved
Lactura subfervens	TX	Montgomery	Camp Strake	30.617	-95.251	1976-04-04	A&ME Blanchard	U.S. National Museum of Natural History	CCDB-19577-H08				Preserved	USNMENT831266
Lactura subfervens	TX	Montgomery	Camp Strake	30.617	-95.251	1976-04-04	A&ME Blanchard	U.S. National Museum of Natural History	CCDB-19577-H09				Preserved	USNMENT831267
Lactura subfervens	TX	Blanco	Pedernales Falls	30.305	-98.266	1973-05-04	A&ME Blanchard	U.S. National Museum of Natural History					Preserved
Lactura subfervens	TX	Jackson	Deutshburg	28.779	-96.329	1974-03-14	A&ME Blanchard	U.S. National Museum of Natural History					Preserved
Lactura subfervens	TX	Harrison	Caddo Lake State Park	32.682	-94.177	1973-04-02	A&ME Blanchard	U.S. National Museum of Natural History					Preserved
Lactura subfervens	TX	Harrison	Caddo Lake State Park	32.682	-94.177	1973-04-02	A&ME Blanchard	U.S. National Museum of Natural History					Preserved
Lactura subfervens	TX	Anderson	Tennessee Colony	31.835	-95.839	1969-03-28	A&ME Blanchard	U.S. National Museum of Natural History					Preserved
Lactura subfervens	TX	Bexar	Mt. View Acres	29.487	-98.701	1972-03-09	A&ME Blanchard	U.S. National Museum of Natural History					Preserved
Lactura subfervens	TX	Guadalupe	Guadalupe River nr. New Braunfels	29.243	-98.072	1972-03-12	A&ME Blanchard	U.S. National Museum of Natural History					Preserved
Lactura subfervens	TX	Guadalupe	Guadalupe River nr. New Braunfels	29.243	-98.072	1972-03-12	A&ME Blanchard	U.S. National Museum of Natural History					Preserved
Lactura subfervens	TX	Guadalupe	Guadalupe River nr. New Braunfels	29.243	-98.072	1972-03-12	A&ME Blanchard	U.S. National Museum of Natural History					Preserved
Lactura subfervens	TX	Jasper	Town Bluff (Dam B)	30.783	-94.167	1966-03-02	A&ME Blanchard	U.S. National Museum of Natural History		USNM120259			Preserved
Lactura subfervens	TX	Jasper	Town Bluff (Dam B)	30.783	-94.167	1967-03-03	A&ME Blanchard	U.S. National Museum of Natural History					Preserved
Lactura subfervens	TX	Harris	Houston	29.734	-95.36	1970-02-18	A&ME Blanchard	U.S. National Museum of Natural History					Preserved
Lactura subfervens	TX	Harris	Houston	29.734	-95.36	1970-02-18	A&ME Blanchard	U.S. National Museum of Natural History					Preserved
Lactura subfervens	TX	Harris	Houston	29.734	-95.36	1964-04-18	A&ME Blanchard	U.S. National Museum of Natural History					Preserved
Lactura subfervens	TX	Harris	Houston	29.734	-95.36	1968-03-09	A&ME Blanchard	U.S. National Museum of Natural History					Preserved
Lactura subfervens	TX	Montgomery	Conroe	30.319	-95.46	1971-03-09	A&ME Blanchard	U.S. National Museum of Natural History					Preserved
Lactura subfervens	TX	Montgomery	Conroe	30.319	-95.46	1971-03-09	A&ME Blanchard	U.S. National Museum of Natural History					Preserved
Lactura subfervens	TX	Montgomery	Conroe	30.319	-95.46	1971-03-09	A&ME Blanchard	U.S. National Museum of Natural History					Preserved
Lactura subfervens	TX	Montgomery	Conroe	30.319	-95.46	1971-03-09	A&ME Blanchard	U.S. National Museum of Natural History					Preserved
Lactura subfervens	TX	Montgomery	Conroe	30.319	-95.46	1971-03-09	A&ME Blanchard	U.S. National Museum of Natural History					Preserved
Lactura subfervens	TX	Montgomery	Conroe	30.319	-95.46	1972-03-22	A&ME Blanchard	U.S. National Museum of Natural History					Preserved
Lactura subfervens	TX	Montgomery	Conroe	30.319	-95.46	1972-03-22	A&ME Blanchard	U.S. National Museum of Natural History					Preserved
Lactura subfervens	TX	Montgomery	Conroe	30.319	-95.46	1972-03-22	A&ME Blanchard	U.S. National Museum of Natural History					Preserved
Lactura subfervens	TX	Montgomery	Conroe	30.319	-95.46	1972-03-22	A&ME Blanchard	U.S. National Museum of Natural History					Preserved
Lactura subfervens	TX	Montgomery	Conroe	30.319	-95.46	1972-03-22	A&ME Blanchard	U.S. National Museum of Natural History					Preserved
Lactura subfervens	TX	Montgomery	Conroe	30.319	-95.46	1969-03-13	A&ME Blanchard	U.S. National Museum of Natural History					Preserved
Lactura subfervens	TX	Harris	Spring	30.076	-95.422	1964-04-01	A&ME Blanchard	U.S. National Museum of Natural History					Preserved
Lactura subfervens	TX	Brown	Lake Brownwood State Park	31.855	-99.022	1969-04-09	A&ME Blanchard	U.S. National Museum of Natural History					Preserved
Lactura subfervens	TX	Brown	Lake Brownwood State Park	31.855	-99.022	1969-04-09	A&ME Blanchard	U.S. National Museum of Natural History					Preserved
Lactura subfervens	TX	Brown	Lake Brownwood State Park	31.855	-99.022	1969-04-09	A&ME Blanchard	U.S. National Museum of Natural History					Preserved
Lactura subfervens	TX	Brown	Lake Brownwood State Park	31.855	-99.022	1969-04-09	A&ME Blanchard	U.S. National Museum of Natural History					Preserved
Lactura subfervens	TX	Brown	Lake Brownwood State Park	31.855	-99.022	1965-04-24	A&ME Blanchard	U.S. National Museum of Natural History					Preserved
Lactura subfervens	TX	Brown	Lake Brownwood State Park	31.855	-99.022	1965-04-24	A&ME Blanchard	U.S. National Museum of Natural History					Preserved
Lactura subfervens	TX	Brown	Lake Brownwood State Park	31.855	-99.022	1964-05-08	A&ME Blanchard	U.S. National Museum of Natural History					Preserved
Lactura subfervens	TX	Brown	Lake Brownwood State Park	31.855	-99.022	1964-05-08	A&ME Blanchard	U.S. National Museum of Natural History					Preserved
Lactura subfervens	TX	Montgomery	Conroe	30.319	-95.46	1969-03-13	A&ME Blanchard	U.S. National Museum of Natural History					Preserved
Lactura subfervens	TX	Montgomery	Conroe	30.319	-95.46	1969-02-25	A&ME Blanchard	U.S. National Museum of Natural History					Preserved
Lactura subfervens	TX	Montgomery	Conroe	30.319	-95.46	1969-02-25	A&ME Blanchard	U.S. National Museum of Natural History					Preserved
Lactura subfervens	TX	Montgomery	Conroe	30.319	-95.46	1966-03-17	A&ME Blanchard	U.S. National Museum of Natural History					Preserved
Lactura subfervens	TX	Montgomery	Conroe	30.319	-95.46	1968-03-10	A&ME Blanchard	U.S. National Museum of Natural History					Preserved
Lactura subfervens	TX	Montgomery	Conroe	30.319	-95.46	1966-03-17	A&ME Blanchard	U.S. National Museum of Natural History					Preserved
Lactura subfervens	TX	Montgomery	Conroe	30.319	-95.46	1969-02-25	A&ME Blanchard	U.S. National Museum of Natural History					Preserved
Lactura subfervens	TX	Harris	Spring	30.076	-95.422	1964-04-01	A&ME Blanchard	U.S. National Museum of Natural History					Preserved
Lactura subfervens	TX	Harris	Houston	29.734	-95.36	1970-03-01	A&ME Blanchard	U.S. National Museum of Natural History					Preserved
Lactura subfervens	TX	Victoria	Victoria	28.813	-96.98	1907-07-13	J.D. Mitchell	U.S. National Museum of Natural History					Preserved
Lactura subfervens	TX	Brown	Lake Brownwood State Park	31.855	-99.022	1969-04-09	A&ME Blanchard	U.S. National Museum of Natural History	CCDB-22940-G01				Preserved	USNMENT907616
Lactura subfervens	TX	Brown	Lake Brownwood State Park	31.855	-99.022	1969-04-09	A&ME Blanchard	U.S. National Museum of Natural History	CCDB-22940-G02				Preserved	USNMENT907617
Lactura basistriga	TX	Hidalgo	Bentsen State Park	26.185	-98.379	1987-03-23	D.F.B.	U.S. National Museum of Natural History	CCDB-22940-G03				Preserved	USNMENT907618
Lactura basistriga	TX	Hidalgo	Bentsen State Park	26.185	-98.379	1987-03-23	D.F.B.	U.S. National Museum of Natural History	CCDB-22940-F12				Preserved	USNMENT907615
Lactura subfervens	AR	Washington	Devil's Den State Park	35.784	-94.245	1966-05-21	R.W. Hodges	U.S. National Museum of Natural History					Preserved
Lactura subfervens	AR	Washington	Devil's Den State Park	35.784	-94.245	1966-05-14	R.W. Hodges	U.S. National Museum of Natural History					Preserved
Lactura subfervens	AR	Washington	Devil's Den State Park	35.784	-94.245	1966-05-21	R.W. Hodges	U.S. National Museum of Natural History					Preserved
Lactura subfervens	AR	Washington	Devil's Den State Park	35.784	-94.245	1966-05-21	R.W. Hodges	U.S. National Museum of Natural History					Preserved
Lactura subfervens	AR	Washington	Devil's Den State Park	35.784	-94.245	1966-05-21	R.W. Hodges	U.S. National Museum of Natural History					Preserved
Lactura subfervens	AR	Washington	Devil's Den State Park	35.784	-94.245	1966-05-21	R.W. Hodges	U.S. National Museum of Natural History					Preserved
Lactura subfervens	AR	Washington	Devil's Den State Park	35.784	-94.245	1966-05-21	R.W. Hodges	U.S. National Museum of Natural History					Preserved
Lactura subfervens	OK	Sequoyah	Lake Tenkiller 2 mi. NW Blackgum	35.627	-95.015	1983-07-14	D.and M. Davis	U.S. National Museum of Natural History	CCDB-19577-H06				Preserved	USNMENT831264
Lactura subfervens	OK	Sequoyah	Lake Tenkiller 2 mi. NW Blackgum	35.627	-95.015	1983-07-14	D.and M. Davis	U.S. National Museum of Natural History					Preserved
Lactura subfervens	OK	Cleveland	Oklahoma City	35.47	-97.503	1953-04-24	D.R. Davis	U.S. National Museum of Natural History					Preserved
Lactura subfervens	OK	Sequoyah	Lake Tenkiller 2 mi. NW Blackgum	35.627	-95.015	1981-06-11	D.and M. Davis	U.S. National Museum of Natural History					Preserved
Lactura subfervens	OK	Sequoyah	Lake Tenkiller 2 mi. NW Blackgum	35.627	-95.015	1983-07-14	D.and M. Davis	U.S. National Museum of Natural History					Preserved
Lactura subfervens	OK	Murray	Arbuckle Mts. 1km W. Turner Falls	34.426	-97.159	1984-07-19	Don & Mignon Davis	U.S. National Museum of Natural History					Preserved
Lactura subfervens	OK	Sequoyah	Lake Tenkiller 2 mi. NW Blackgum	35.627	-95.015	1983-07-14	D.and M. Davis	U.S. National Museum of Natural History	CCDB-22940-H05				Preserved	USNMENT907632
Lactura subfervens	OK	Marshall	University of Oklahoma Biological Station, Willis	33.883	-96.802	1953-07-14	D.R. Davis	U.S. National Museum of Natural History					Preserved
Lactura subfervens	OK	Marshall	University of Oklahoma Biological Station, Willis	33.883	-96.802	1955-06-21	D.R. Davis	U.S. National Museum of Natural History					Preserved
Lactura subfervens	OK	Sequoyah	Lake Tenkiller 2 mi. NW Blackgum	35.627	-95.015	1983-07-14	D.and M. Davis	U.S. National Museum of Natural History	CCDB-229061-G06				Preserved	USNMENT1237374
Lactura subfervens	OK	Marshall	University of Oklahoma Biological Station, Willis	33.883	-96.802	2009-04-14	J. Cossey, J. McCormick, J. Sones	U.S. National Museum of Natural History	09BBLEP-02849				Preserved
Lactura subfervens	OK	Marshall	University of Oklahoma Biological Station, Willis	33.883	-96.802	2009-04-14	J. Cossey, J. McCormick, J. Sones	U.S. National Museum of Natural History	09BBLEP-02850				Preserved
Lactura subfervens	OK	Marshall	University of Oklahoma Biological Station, Willis	33.883	-96.802	2009-04-14	J. Cossey, J. McCormick, J. Sones	U.S. National Museum of Natural History	09BBLEP-02851				Preserved
Lactura subfervens	MS	Warren	Bovina	32.353	-90.734	1972-05-22	Bryant Mather	U.S. National Museum of Natural History					Preserved
Lactura subfervens	MS	Warren	Bovina	32.353	-90.734	1974-03-05	Bryant Mather	U.S. National Museum of Natural History					Preserved
Lactura subfervens	MO	Benton	4mi. NW of Warsaw, Along Missouri StateUU	38.279	-93.442	1970-05-07	Richard Heitzman	U.S. National Museum of Natural History					Preserved
Lactura subfervens	AL	Dale	Camp Rucker Ozark	31.488	-85.687	1943-03-28	J.G.Franclemont	U.S. National Museum of Natural History	CCDB-19577-H04				Preserved	USNMENT00831262
Lactura subfervens	TX	Brazos	College Station	30.628	-96.334	1950-06-01	P.O. Glick	U.S. National Museum of Natural History					Preserved
Lactura subfervens	TX	Brazos	College Station	30.628	-96.334	1950-06-14	P.O. Glick	U.S. National Museum of Natural History					Preserved
Lactura subfervens	TX	San Patricio	Sinton Welder Wildlife Foundation	28.121	-97.443	1975-07-05	A&ME Blanchard	U.S. National Museum of Natural History					Preserved
Lactura subfervens	TX	Victoria	Victoria	28.813	-96.98	2005-05-10	J.D. Mitchell	U.S. National Museum of Natural History		USNM 76687			Preserved
Lactura subfervens	TX	Victoria	Victoria	28.813	-96.98	4/2/??	E.A. Shwarz	U.S. National Museum of Natural History		USNM 76686			Preserved
Lactura subfervens	TX	Kerr	Kerryville	30.044	-99.142			U.S. National Museum of Natural History		USNM 76689
Lactura subfervens	TX	Kerr	Kerryville	30.044	-99.142			U.S. National Museum of Natural History
Lactura pupula	FL	Pinellas	St. Petersburg	27.784	-82.658	1915-02-26	R. Ludwig	U.S. National Museum of Natural History					Preserved
Lactura pupula	FL	Pinellas	St. Petersburg	27.784	-82.658	1915-02-26	R. Ludwig	U.S. National Museum of Natural History					Preserved
Lactura pupula	FL	Pinellas	St. Petersburg	27.784	-82.658	1915-04-01		U.S. National Museum of Natural History					Preserved
Lactura pupula	FL	Pinellas	St. Petersburg	27.784	-82.658	1915-03-06	R. Ludwig	U.S. National Museum of Natural History		USNM76613			Preserved
Lactura pupula	FL	Monroe	Key West	24.558	-81.78	1912-03-04	E.A. Shwarz	U.S. National Museum of Natural History					Preserved
Lactura pupula	FL	Miami-Dade	Everglade	25.743	-80.555	1912-04-06		U.S. National Museum of Natural History					Preserved
Lactura pupula	FL	Miami-Dade	Everglade	25.743	-80.555	1915-08-01		U.S. National Museum of Natural History					Preserved
Lactura pupula	FL	Collier	Chokoloskee	25.813	-81.36			U.S. National Museum of Natural History					Preserved
Lactura pupula	FL	Collier	Chokoloskee	25.813	-81.36			U.S. National Museum of Natural History					Preserved
Lactura pupula	FL	Monroe	Key West	24.558	-81.78	1912-03-01	E.A. Schwarz	U.S. National Museum of Natural History					Preserved
Lactura pupula	FL	Miami-Dade	Roy Palm State Park	25.389	-80.619		F.M. Jones	U.S. National Museum of Natural History					Preserved
Lactura pupula	FL	Miami-Dade	Paradise Key	25.373	-80.606	1919-03-04	Schwarz & Barber	U.S. National Museum of Natural History					Preserved
Lactura pupula	FL	Pinellas	St. Petersburg	27.784	-82.658	April		U.S. National Museum of Natural History					Preserved
Lactura pupula	FL	Pinellas	St. Petersburg	27.784	-82.658	April		U.S. National Museum of Natural History					Preserved
Lactura pupula	FL	Pinellas	St. Petersburg	27.784	-82.658	April		U.S. National Museum of Natural History					Preserved
Lactura pupula	FL	Pinellas	St. Petersburg	27.784	-82.658	April		U.S. National Museum of Natural History					Preserved
Lactura pupula	FL	Pinellas	St. Petersburg	27.784	-82.658	April		U.S. National Museum of Natural History					Preserved
Lactura pupula	FL	Pinellas	St. Petersburg	27.784	-82.658	May		U.S. National Museum of Natural History					Preserved
Lactura pupula	FL	Pinellas	St. Petersburg	27.784	-82.658	May		U.S. National Museum of Natural History					Preserved
Lactura pupula	FL	Pinellas	St. Petersburg	27.784	-82.658	May		U.S. National Museum of Natural History					Preserved
Lactura pupula	FL	Pinellas	St. Petersburg	27.784	-82.658			U.S. National Museum of Natural History					Preserved
Lactura pupula	FL	Pinellas	St. Petersburg	27.784	-82.658			U.S. National Museum of Natural History					Preserved
Lactura pupula	FL	Pinellas	St. Petersburg	27.784	-82.658			U.S. National Museum of Natural History					Preserved
Lactura pupula	FL	Pinellas	St. Petersburg	27.784	-82.658			U.S. National Museum of Natural History					Preserved
Lactura pupula	FL	Pinellas	St. Petersburg	27.784	-82.658			U.S. National Museum of Natural History					Preserved
Lactura pupula	FL	Pinellas	St. Petersburg	27.784	-82.658			U.S. National Museum of Natural History					Preserved
Lactura pupula	FL	Miami-Dade	Paradise Key	25.373	-80.606	1954-03-25	H.E. Evans	U.S. National Museum of Natural History		USNM76684			Preserved
Lactura pupula	FL	Miami-Dade	Paradise Key	25.373	-80.606	1954-03-25	H.E. Evans	U.S. National Museum of Natural History					Preserved
Lactura pupula	FL	Miami-Dade	Paradise Key	25.373	-80.606	1954-03-25	H.E. Evans	U.S. National Museum of Natural History					Preserved
Lactura pupula	FL	Miami-Dade	Paradise Key	25.373	-80.606	1954-03-23	H.E. Evans	U.S. National Museum of Natural History					Preserved
Lactura pupula	FL	Miami-Dade	Paradise Key	25.373	-80.606	1954-03-23	H.E. Evans	U.S. National Museum of Natural History					Preserved
Lactura pupula	FL	Miami-Dade	Paradise Key	25.373	-80.606	1954-03-27	H.E. Evans	U.S. National Museum of Natural History					Preserved
Lactura pupula	FL	Manatee	Oneco	27.447	-82.547	1953-04-01	J.G. Franclemont	U.S. National Museum of Natural History					Preserved
Lactura pupula	FL	Manatee	Oneco	27.447	-82.547	1954-03-23	J.G. Franclemont	U.S. National Museum of Natural History					Preserved
Lactura pupula	FL	Sarasota	Siesta Key	27.265	-82.545	1966-03-10	C.P. Kimball	U.S. National Museum of Natural History					Preserved
Lactura pupula	FL	Hendry	Labelle	26.759	-81.436	1954-03-29	H.E. Evans	U.S. National Museum of Natural History					Preserved
Lactura pupula	FL	De Soto	Arcadia	27.219	-81.858	1954-03-30	H.E. Evans	U.S. National Museum of Natural History					Preserved
Lactura pupula	FL	De Soto	Arcadia	27.219	-81.858	1954-03-30	H.E. Evans	U.S. National Museum of Natural History		USNM134306			Preserved
Lactura pupula	FL	Miami-Dade	Paradise Key	25.373	-80.606	1954-03-23	H.E. Evans	U.S. National Museum of Natural History					Preserved
Lactura pupula	FL	De Soto	Arcadia	27.219	-81.858	1954-03-30	H.E. Evans	U.S. National Museum of Natural History					Preserved
Lactura pupula	FL	De Soto	Arcadia	27.219	-81.858	1954-03-30	H.E. Evans	U.S. National Museum of Natural History					Preserved
Lactura pupula	FL	De Soto	Arcadia	27.219	-81.858	1954-03-30	H.E. Evans	U.S. National Museum of Natural History					Preserved
Lactura pupula	FL	De Soto	Arcadia	27.219	-81.858	1954-03-30	H.E. Evans	U.S. National Museum of Natural History					Preserved
Lactura pupula	FL	De Soto	Arcadia	27.219	-81.858	1954-03-30	H.E. Evans	U.S. National Museum of Natural History					Preserved
Lactura pupula	FL	Miami-Dade	Florida City	25.442	-80.47	1936-05-28	C.F. & V.H. dos Passos	U.S. National Museum of Natural History					Preserved
Lactura pupula	FL	De Soto	Arcadia	27.219	-81.858	1954-03-30	H.E. Evans	U.S. National Museum of Natural History					Preserved
Lactura pupula	FL	De Soto	Arcadia	27.219	-81.858	1954-03-30	H.E. Evans	U.S. National Museum of Natural History					Preserved
Lactura pupula	FL	De Soto	Arcadia	27.219	-81.858	1954-03-30	H.E. Evans	U.S. National Museum of Natural History		USNM76685			Preserved
Lactura pupula	FL	De Soto	Arcadia	27.219	-81.858	1954-03-30	H.E. Evans	U.S. National Museum of Natural History					Preserved
Lactura pupula	FL	Miami-Dade	Homestead	25.475	-80.468	1978-05-14	D.C. Ferguson	U.S. National Museum of Natural History					Preserved
Lactura pupula	FL	Indian River	Vero Beach	27.642	-80.391	1940-10-15	J.R. Malloch	U.S. National Museum of Natural History					Preserved
Lactura pupula	FL	Indian River	Vero Beach	27.642	-80.391	1940-10-15	J.R. Malloch	U.S. National Museum of Natural History					Preserved
Lactura pupula	FL	Indian River	Vero Beach	27.642	-80.391	1941-04-15	J.R. Malloch	U.S. National Museum of Natural History					Preserved
Lactura pupula	FL	Miami-Dade	Homestead	25.475	-80.468	1978-05-14	D.C. Ferguson	U.S. National Museum of Natural History					Preserved
Lactura pupula	FL	Miami-Dade	Homestead	25.475	-80.468	1978-05-14	D.C. Ferguson	U.S. National Museum of Natural History					Preserved
Lactura pupula	FL	Miami-Dade	Homestead	25.475	-80.468	1978-05-14	D.C. Ferguson	U.S. National Museum of Natural History					Preserved
Lactura pupula	FL	Miami-Dade	Homestead	25.475	-80.468	1978-05-14	D.C. Ferguson	U.S. National Museum of Natural History					Preserved
Lactura pupula	FL	Miami-Dade	Homestead	25.475	-80.468	1978-05-14	D.C. Ferguson	U.S. National Museum of Natural History					Preserved
Lactura pupula	FL	Miami-Dade	Roy Palm State Park	25.389	-80.619		F.M. Jones	U.S. National Museum of Natural History					Preserved
Lactura pupula	FL	Miami-Dade	Roy Palm State Park	25.389	-80.619		F.M. Jones	U.S. National Museum of Natural History					Preserved
Lactura pupula	FL	Miami-Dade	Roy Palm State Park	25.389	-80.619		F.M. Jones	U.S. National Museum of Natural History					Preserved
Lactura pupula	FL	Miami-Dade	Roy Palm State Park	25.389	-80.619		F.M. Jones	U.S. National Museum of Natural History					Preserved
Lactura pupula	FL	Indian River	Vero Beach	27.642	-80.391	1942-02-15	J.R. Malloch	U.S. National Museum of Natural History					Preserved
Lactura pupula	FL	Miami-Dade	Florida City	25.442	-80.47	1936-05-15	C.F. & V.H. dos Passos	U.S. National Museum of Natural History					Preserved
Lactura pupula	FL	Miami-Dade	Homestead	25.475	-80.468	1978-05-14	D.C. Ferguson	U.S. National Museum of Natural History					Preserved
Lactura pupula	FL	Monroe	Bahia Honda Key	24.67	-81.254	1986-05-02	W. Steiner & D. Bogar	U.S. National Museum of Natural History	CCDB-22940-G10				Preserved	USNMENT907625
Lactura pupula	FL	Miami-Miami-Dade	Camp Owaissa Bauer, Homestead	25.523	-80.468	1982-05-16	C.V. Covell Jr.	U.S. National Museum of Natural History					Preserved
Lactura pupula	FL	Liberty	Torreya State Park	30.554	-84.948	1974-03-19	J.B. Heppner	U.S. National Museum of Natural History	CCDB-22940-G09			Sideroxylon lanuginosum	Preserved	USNMENT907624
Lactura pupula	MS	Warren	Bovina	32.353	-90.734	1972-05-30	Bryant Mather	U.S. National Museum of Natural History					Preserved
Lactura pupula	MS	Warren	Bovina	32.353	-90.734	1972-08-31	Bryant Mather	U.S. National Museum of Natural History					Preserved
Lactura pupula	MS	Warren	Vicksburg	32.346	-90.874	1977-05-23	Bryant Mather	U.S. National Museum of Natural History					Preserved
Lactura pupula	MS	Warren	Vicksburg	32.346	-90.874	1977-05-23	Bryant Mather	U.S. National Museum of Natural History					Preserved
Lactura pupula	MS	Warren	Bovina	32.353	-90.734	1974-03-14	Bryant Mather	U.S. National Museum of Natural History					Preserved
Lactura pupula	MS	Warren	Bovina	32.353	-90.734	1975-05-03	Bryant Mather	U.S. National Museum of Natural History					Preserved
Lactura pupula	MO	Benton	4mi. NW of Warsaw, Along Missouri StateUU	38.279	-93.442	1969-08-09	Richard Heitzman	U.S. National Museum of Natural History	CCDB-29061-A12				Preserved	USNMENT1237308
Lactura pupula	MS	Hinds	Jackson	32.296	-90.184	1960-06-11	M.& E. Roshore	U.S. National Museum of Natural History					Preserved
Lactura pupula	MS	Warren	Bovina	32.353	-90.734	1976-08-25	Bryant Mather	U.S. National Museum of Natural History					Preserved
Lactura pupula	MS	Warren	Bovina	32.353	-90.734	1975-09-10	Bryant Mather	U.S. National Museum of Natural History					Preserved
Lactura pupula	MS	Rankin	Pearl	32.272	-90.097	1961-05-28	Bryant Mather	U.S. National Museum of Natural History					Preserved
Lactura pupula	MS	Hinds	Jackson	32.296	-90.184	1961-05-28	Bryant Mather	U.S. National Museum of Natural History					Preserved
Lactura pupula	MS	Hinds	Jackson	32.296	-90.184	1960-09-03	Bryant Mather	U.S. National Museum of Natural History					Preserved
Lactura pupula	MS	Rankin	Pearl	32.272	-90.097	1962-06-02	Bryant Mather	U.S. National Museum of Natural History					Preserved
Lactura pupula	MS	Warren	Bovina	32.353	-90.734	1976-05-28	Bryant Mather	U.S. National Museum of Natural History	CCDB-29061-B01				Preserved	USNMENT1237309
Lactura pupula	FL	Lee	Bonita Springs	26.349	-81.785			U.S. National Museum of Natural History					Preserved
Lactura pupula	LA	Bossier Par.	Bodcau W.M. A.	32.7158	-93.5286	1996-05-22	D. Adamski	U.S. National Museum of Natural History	CCDB-22940-G11				Preserved	USNMENT907626
Lactura pupula	TN	Maury	Columbia	35.609	-87.051	1959-06-21	M.& E. Roshore	U.S. National Museum of Natural History					Preserved
Lactura pupula	TX	Victoria	Victoria	28.813	-96.98	1907-05-18	J.D. Mitchell	U.S. National Museum of Natural History				Sideroxylon lanuginosum	Preserved
Lactura pupula	TX	Victoria	Victoria	28.813	-96.98	1907-05-18	J.D. Mitchell	U.S. National Museum of Natural History				Sideroxylon lanuginosum	Preserved
Lactura pupula	TX	Victoria	Victoria	28.813	-96.98	1907-05-18	J.D. Mitchell	U.S. National Museum of Natural History				Sideroxylon lanuginosum	Preserved
Lactura pupula	TX	Victoria	Victoria	28.813	-96.98	1907-05-17	J.D. Mitchell	U.S. National Museum of Natural History				Sideroxylon lanuginosum	Preserved
Lactura pupula	TX	Victoria	Victoria	28.813	-96.98	1911-04-18	J.D. Mitchell	U.S. National Museum of Natural History				Sideroxylon lanuginosum	Preserved
Lactura pupula	TX	Victoria	Victoria	28.813	-96.98	1911-04-18	J.D. Mitchell	U.S. National Museum of Natural History				Sideroxylon lanuginosum	Preserved
Lactura pupula	TX	Victoria	Victoria	28.813	-96.98	1911-05-18	J.D. Mitchell	U.S. National Museum of Natural History				Sideroxylon lanuginosum	Preserved
Lactura pupula	TX	Montgomery	Conroe	30.319	-95.46	1968-03-10	A&ME Blanchard	U.S. National Museum of Natural History					Preserved
Lactura pupula	TX	Montgomery	Conroe	30.319	-95.46	1974-02-28	A&ME Blanchard	U.S. National Museum of Natural History					Preserved
Lactura pupula	TX	Montgomery	Conroe	30.319	-95.46	1969-02-25	A&ME Blanchard	U.S. National Museum of Natural History					Preserved
Lactura pupula	TX	Montgomery	Conroe	30.319	-95.46	1969-02-25	A&ME Blanchard	U.S. National Museum of Natural History					Preserved
Lactura pupula	TX	Montgomery	Conroe	30.319	-95.46	1969-02-25	A&ME Blanchard	U.S. National Museum of Natural History					Preserved
Lactura pupula	TX	Montgomery	Conroe	30.319	-95.46	1970-03-09	A&ME Blanchard	U.S. National Museum of Natural History					Preserved
Lactura pupula	TX	Montgomery	Conroe	30.319	-95.46	1971-03-09	A&ME Blanchard	U.S. National Museum of Natural History					Preserved
Lactura pupula	TX	Montgomery	Conroe	30.319	-95.46	1967-03-12	A&ME Blanchard	U.S. National Museum of Natural History					Preserved
Lactura pupula	TX	Jasper	Town Bluff (Dam B)	30.783	-94.167	1967-03-03	A&ME Blanchard	U.S. National Museum of Natural History					Preserved
Lactura pupula	TX	Jasper	Town Bluff (Dam B)	30.783	-94.167	1965-03-10	A&ME Blanchard	U.S. National Museum of Natural History					Preserved
Lactura pupula	TX	Jasper	Town Bluff (Dam B)	30.783	-94.167	1966-03-02	A&ME Blanchard	U.S. National Museum of Natural History					Preserved
Lactura pupula	TX	Jasper	Town Bluff (Dam B)	30.783	-94.167	1964-09-13	A&ME Blanchard	U.S. National Museum of Natural History					Preserved
Lactura pupula	TX	Jasper	Town Bluff (Dam B)	30.783	-94.167	1964-09-13	A&ME Blanchard	U.S. National Museum of Natural History					Preserved
Lactura pupula	TX	Jasper	Town Bluff (Dam B)	30.783	-94.167	1964-09-13	A&ME Blanchard	U.S. National Museum of Natural History					Preserved
Lactura pupula	TX	Jasper	Town Bluff (Dam B)	30.783	-94.167	1964-09-13	A&ME Blanchard	U.S. National Museum of Natural History					Preserved
Lactura pupula	TX	Jasper	Town Bluff (Dam B)	30.783	-94.167	1964-09-13	A&ME Blanchard	U.S. National Museum of Natural History					Preserved
Lactura pupula	TX	Harris	Spring	30.076	-95.422	1964-03-08	A&ME Blanchard	U.S. National Museum of Natural History					Preserved
Lactura pupula	TX	Harris	Spring	30.076	-95.422	1964-03-08	A&ME Blanchard	U.S. National Museum of Natural History					Preserved
Lactura pupula	TX	Harris	Spring	30.076	-95.422	1964-03-08	A&ME Blanchard	U.S. National Museum of Natural History					Preserved
Lactura pupula	TX	Harris	Spring	30.076	-95.422	1964-03-08	A&ME Blanchard	U.S. National Museum of Natural History					Preserved
Lactura pupula	TX	Harris	Spring	30.076	-95.422	1964-03-08	A&ME Blanchard	U.S. National Museum of Natural History					Preserved
Lactura pupula	TX	Harris	Spring	30.076	-95.422	1964-03-08	A&ME Blanchard	U.S. National Museum of Natural History					Preserved
Lactura pupula	TX	Harris	Spring	30.076	-95.422	1964-03-08	A&ME Blanchard	U.S. National Museum of Natural History					Preserved
Lactura pupula	TX	Harris	Spring	30.076	-95.422	1964-03-08	A&ME Blanchard	U.S. National Museum of Natural History					Preserved
Lactura pupula	TX	Harris	Spring	30.076	-95.422	1964-03-06	A&ME Blanchard	U.S. National Museum of Natural History					Preserved
Lactura pupula	TX	Harris	Spring	30.076	-95.422	1964-03-06	A&ME Blanchard	U.S. National Museum of Natural History					Preserved
Lactura pupula	TX	Harris	Spring	30.076	-95.422	1963-03-02	A&ME Blanchard	U.S. National Museum of Natural History					Preserved
Lactura pupula	TX	Harris	Spring	30.076	-95.422	1963-03-02	A&ME Blanchard	U.S. National Museum of Natural History					Preserved
Lactura pupula	TX	Harris	Spring	30.076	-95.422	1965-03-09	A&ME Blanchard	U.S. National Museum of Natural History					Preserved
Lactura pupula	TX	Harris	Spring	30.076	-95.422	1964-05-15	A&ME Blanchard	U.S. National Museum of Natural History					Preserved
Lactura pupula	TX	Jackson	Deutschburg	28.779	-96.329	1974-03-14	A&ME Blanchard	U.S. National Museum of Natural History					Preserved
Lactura pupula	TX	Jackson	Deutschburg	28.779	-96.329	1975-03-03	A&ME Blanchard	U.S. National Museum of Natural History					Preserved
Lactura pupula	TX	Montgomery	Conroe	30.311	-95.456	1969-02-25	A&ME Blanchard	U.S. National Museum of Natural History	CCDB-29061-B02				Preserved	USNMENT1237310
Lactura pupula	TX	Harrison	Caddo Lake S. Park	32.682	-94.177	1973-03-30	A&ME Blanchard	U.S. National Museum of Natural History					Preserved
Lactura pupula	TX	Hardin	Big Thicket Natl. Preserve, Turkey Creek Unit, off Kirby Nature Trail	30.4678	94.35	2010-10-19	M. Pogue, M. Metz,	U.S. National Museum of Natural History	CCDB-29061-A10				Preserved	USNMENT1237306
Lactura pupula	AR	Washington	Devil's Den State Park	35.78	-94.25	1966-07-04	R.W. Hodges	U.S. National Museum of Natural History	CCDB-29061-A11				Preserved	USNMENT1237307
Lactura pupula	AR	Washington	Devil's Den State Park	35.78	-94.25	1966-07-10	R.W. Hodges	U.S. National Museum of Natural History	CCDB-29061-A11				Preserved	USNMENT1237307
Lactura pupula	MO	Oregon	Eleven Point River	36.5	-91.33	1972-04-12	R.W. Baumann	U.S. National Museum of Natural History					Preserved
Lactura pupula	MO	Benton	4mi. NW of Warsaw, Along Missouri StateUU	38.279	-93.442	1969-08-09	Richard Heitzman	U.S. National Museum of Natural History					Preserved
Lactura atrolinea	TX	Cameron	San Benito	26.178	-97.576	9/8/??		U.S. National Museum of Natural History					Preserved	Cotype
Lactura atrolinea	TX	Cameron	San Benito	26.178	-97.576	5/8/??		U.S. National Museum of Natural History					Preserved	Cotype
Lactura atrolinea	TX	Cameron	San Benito	26.178	-97.576	5/8/??		U.S. National Museum of Natural History					Preserved	Cotype
Lactura atrolinea	TX	Cameron	San Benito	26.178	-97.576	3/16/??		U.S. National Museum of Natural History		USNM76680			Preserved
Lactura atrolinea	TX	Cameron	San Benito	26.178	-97.576	5/8/??		U.S. National Museum of Natural History					Preserved	Cotype
Lactura atrolinea	TX	Cameron	San Benito	26.178	-97.576	5/8/??		U.S. National Museum of Natural History					Preserved	Cotype
Lactura atrolinea	TX	Cameron	San Benito	26.178	-97.576	9/8/??		U.S. National Museum of Natural History		USNM76609			Preserved	Cotype
Lactura atrolinea	TX	Cameron	Brownsville	25.891	-97.511	1925-03-28	F.H. Benjamin	U.S. National Museum of Natural History					Preserved
Lactura atrolinea	TX	Cameron	San Benito	26.178	-97.576	5/16/??		U.S. National Museum of Natural History					Preserved	Cotype
Lactura atrolinea	TX	Cameron	San Benito	26.178	-97.576	5/16/??		U.S. National Museum of Natural History					Preserved	Cotype
Lactura atrolinea	TX	Cameron	San Benito	26.178	-97.576	5/8/??		U.S. National Museum of Natural History		USNM76610			Preserved
Lactura atrolinea	TX	Cameron	Brownsville	25.891	-97.511	1928-11-10	F.H. Benjamin	U.S. National Museum of Natural History					Preserved
Lactura atrolinea	TX	Cameron	Brownsville	25.891	-97.511	1928-05-29	F.H. Benjamin	U.S. National Museum of Natural History		USNM76679			Preserved
Lactura atrolinea	TX	Cameron	Brownsville	25.891	-97.511	1928-05-13	F.H. Benjamin	U.S. National Museum of Natural History					Preserved
Lactura atrolinea	TX	Cameron	Brownsville	25.891	-97.511	1944-05-05		U.S. National Museum of Natural History				Sideroxylon celestrinum	Preserved
Lactura atrolinea	TX	Cameron	Brownsville	25.891	-97.511	1944-05-05		U.S. National Museum of Natural History				Sideroxylon celestrinum	Preserved
Lactura atrolinea	TX	Cameron	Brownsville	25.891	-97.511	1944-05-05		U.S. National Museum of Natural History				Sideroxylon celestrinum	Preserved
Lactura atrolinea	TX	Cameron	Brownsville	25.891	-97.511	1944-05-05		U.S. National Museum of Natural History				Sideroxylon celestrinum	Preserved
Lactura atrolinea	TX	Cameron	Brownsville	25.891	-97.511	1929-03-28	F.H. Benjamin	U.S. National Museum of Natural History					Preserved
Lactura atrolinea	TX	Hidalgo	Mercedes	26.15	-97.914	1955-05-13	Paul T. Riherd	U.S. National Museum of Natural History					Preserved
Lactura atrolinea	TX	Cameron	Laguna Atascosa National Wildlife Refuge	26.25	-97.35	1997-03-15	O.Pellmyr	U.S. National Museum of Natural History	CCDB-22940-F06				Preserved	USNMENT907609
Lactura atrolinea	TX	Cameron	Brownsville	25.891	-97.511	1959-03-23	H. Wilhelm	U.S. National Museum of Natural History	CCDB-22940-F07				Preserved	USNMENT907610
Lactura atrolinea	TX	Cameron	Brownsville	25.891	-97.511	1959-03-25	H. Wilhelm	U.S. National Museum of Natural History	CCDB-22940-F08				Preserved	USNMENT907611
Lactura atrolinea	TX	Cameron	Brownsville	25.891	-97.511	1959-03-25	H. Wilhelm	U.S. National Museum of Natural History	CCDB-22940-F09				Preserved	USNMENT907612
Lactura atrolinea	TX	Cameron	San Benito	26.178	-97.576	5/8/??		U.S. National Museum of Natural History					Preserved	Cotype
Lactura atrolinea	TX	Cameron	San Benito	26.178	-97.576	5/8/??		U.S. National Museum of Natural History					Preserved
Lactura atrolinea	TX	Cameron	San Benito	26.178	-97.576	5/8/??		U.S. National Museum of Natural History					Preserved
Lactura atrolinea	TX	Cameron	San Benito	26.178	-97.576	5/8/??		U.S. National Museum of Natural History					Preserved
Lactura atrolinea	TX	Cameron	San Benito	26.178	-97.576	5/8/??		U.S. National Museum of Natural History					Preserved
Lactura atrolinea	TX	Cameron	San Benito	26.178	-97.576	5/8/??		U.S. National Museum of Natural History					Preserved
Lactura atrolinea	TX	Cameron	San Benito	26.178	-97.576	5/8/??		U.S. National Museum of Natural History					Preserved
Lactura atrolinea	TX	Cameron	San Benito	26.178	-97.576	5/8/??		U.S. National Museum of Natural History					Preserved
Lactura atrolinea	TX	Cameron	San Benito	26.178	-97.576	5/8/??		U.S. National Museum of Natural History					Preserved
Lactura atrolinea	TX	Cameron	San Benito	26.178	-97.576	5/8/??		U.S. National Museum of Natural History					Preserved
Lactura atrolinea	TX	Cameron	San Benito	26.178	-97.576	5/8/??		U.S. National Museum of Natural History					Preserved
Lactura atrolinea	TX	Cameron	San Benito	26.178	-97.576	5/8/??		U.S. National Museum of Natural History					Preserved
Lactura atrolinea	TX	Cameron	San Benito	26.178	-97.576	5/8/??		U.S. National Museum of Natural History					Preserved
Lactura atrolinea	TX	Cameron	San Benito	26.178	-97.576	5/8/??		U.S. National Museum of Natural History					Preserved
Lactura atrolinea	TX	Cameron	San Benito	26.178	-97.576	5/8/??		U.S. National Museum of Natural History					Preserved
Lactura atrolinea	TX	Cameron	Brownsville	25.891	-97.511	3/8/??		U.S. National Museum of Natural History					Preserved
Lactura atrolinea	TX	Cameron	San Benito	26.178	-97.576	7/8/??		U.S. National Museum of Natural History					Preserved
Lactura atrolinea	TX	Cameron	San Benito	26.178	-97.576	9/8/??		U.S. National Museum of Natural History					Preserved
Lactura atrolinea	TX	Cameron	San Benito	26.178	-97.576	9/8/??		U.S. National Museum of Natural History					Preserved
Lactura atrolinea	TX	Cameron	San Benito	26.178	-97.576	9/8/??		U.S. National Museum of Natural History					Preserved
Lactura atrolinea	TX	Cameron	San Benito	26.178	-97.576	9/8/??		U.S. National Museum of Natural History					Preserved
Lactura atrolinea	TX	Cameron	San Benito	26.178	-97.576	9/8/??		U.S. National Museum of Natural History					Preserved
Lactura atrolinea	TX	Cameron	San Benito	26.178	-97.576	9/8/??		U.S. National Museum of Natural History					Preserved
Lactura atrolinea	TX	Cameron	Brownsville	25.891	-97.511	1928-05-29	F.H. Benjamin	U.S. National Museum of Natural History					Preserved
Lactura atrolinea	TX	Cameron	Brownsville	25.891	-97.511	3/8/??		U.S. National Museum of Natural History					Preserved
Lactura atrolinea	TX	Cameron	San Benito	26.178	-97.576	5/16/??		U.S. National Museum of Natural History					Preserved
Lactura atrolinea	TX	Cameron	Brownsville	25.891	-97.511	3/8/??		U.S. National Museum of Natural History					Preserved
Lactura atrolinea	TX	Cameron	San Benito	26.178	-97.576	9/8/??		U.S. National Museum of Natural History					Preserved
Lactura atrolinea	TX	Cameron	San Benito	26.178	-97.576	9/8/??		U.S. National Museum of Natural History					Preserved
Lactura atrolinea	TX	Cameron	San Benito	26.178	-97.576	9/8/??		U.S. National Museum of Natural History					Preserved
Lactura atrolinea	TX	Cameron	San Benito	26.178	-97.576	9/8/??		U.S. National Museum of Natural History					Preserved
Lactura atrolinea	TX	Cameron	San Benito	26.178	-97.576	9/8/??		U.S. National Museum of Natural History					Preserved
Lactura atrolinea	TX	Cameron	San Benito	26.178	-97.576	9/8/??		U.S. National Museum of Natural History					Preserved
Lactura atrolinea	TX	Cameron	San Benito	26.178	-97.576	5/16/??		U.S. National Museum of Natural History					Preserved
Lactura atrolinea	TX	Cameron	Brownsville	25.891	-97.511	1928-11-10	F.H. Benjamin	U.S. National Museum of Natural History					Preserved
Lactura atrolinea	TX	Cameron	Brownsville	25.891	-97.511	1928-05-28	F.H. Benjamin	U.S. National Museum of Natural History					Preserved
Lactura atrolinea	TX	Cameron	San Benito	26.178	-97.576	5/16/??		U.S. National Museum of Natural History	808872				Preserved	Cotype
Lactura atrolinea	TX	Cameron	San Benito	26.178	-97.576	5/8/??		U.S. National Museum of Natural History	808871				Preserved	Cotype
Lactura atrolinea	TX	Cameron	Laguna Atascosa	26.276	-97.375	1975-03-09	A&ME Blanchard	U.S. National Museum of Natural History					Preserved
Lactura atrolinea	TX	Cameron	Laguna Atascosa	26.276	-97.375	1975-03-09	A&ME Blanchard	U.S. National Museum of Natural History					Preserved
Lactura atrolinea	TX	Cameron	Laguna Atascosa	26.276	-97.375	1975-03-09	A&ME Blanchard	U.S. National Museum of Natural History					Preserved
Lactura atrolinea	TX	Cameron	Laguna Atascosa	26.276	-97.375	1975-03-09	A&ME Blanchard	U.S. National Museum of Natural History	CCDB-19577-H01				Preserved	USNMENT831259
Lactura atrolinea	TX	Cameron	Laguna Atascosa	26.276	-97.375	1975-03-09	A&ME Blanchard	U.S. National Museum of Natural History					Preserved
Lactura atrolinea	TX	Cameron	Laguna Atascosa	26.276	-97.375	1975-03-09	A&ME Blanchard	U.S. National Museum of Natural History					Preserved
Lactura atrolinea	TX	Cameron	Laguna Atascosa	26.276	-97.375	1975-03-09	A&ME Blanchard	U.S. National Museum of Natural History					Preserved
Lactura atrolinea	TX	Cameron	Laguna Atascosa	26.276	-97.375	1975-03-09	A&ME Blanchard	U.S. National Museum of Natural History					Preserved
Lactura atrolinea	TX	Cameron	Laguna Atascosa	26.276	-97.375	1975-03-09	A&ME Blanchard	U.S. National Museum of Natural History					Preserved
Lactura atrolinea	TX	Cameron	Laguna Atascosa	26.276	-97.375	1975-03-09	A&ME Blanchard	U.S. National Museum of Natural History					Preserved
Lactura atrolinea	TX	Brazos	College Station	30.628	-96.334	9/15/??		U.S. National Museum of Natural History					Preserved
Lactura atrolinea	TX	Cameron	Brownsville	25.891	-97.511	1959-03-24	H. Wilhelm	U.S. National Museum of Natural History					Preserved
Lactura atrolinea	TX	Cameron	Laguna Atascosa	26.276	-97.375	1973-11-22	A&ME Blanchard	U.S. National Museum of Natural History					Preserved
Lactura atrolinea	TX	Cameron	Laguna Atascosa	26.276	-97.375	1973-11-16	A&ME Blanchard	U.S. National Museum of Natural History					Preserved
Lactura atrolinea	TX	Cameron	Laguna Atascosa	26.276	-97.375	1974-05-18	A&ME Blanchard	U.S. National Museum of Natural History					Preserved
Lactura atrolinea	TX	Cameron	Laguna Atascosa	26.276	-97.375	1973-11-22	A&ME Blanchard	U.S. National Museum of Natural History					Preserved
Lactura atrolinea	TX	Cameron	Laguna Atascosa	26.276	-97.375	1973-03-03	A&ME Blanchard	U.S. National Museum of Natural History					Preserved
Lactura atrolinea	TX	Cameron	Laguna Atascosa	26.276	-97.375	1973-03-03	A&ME Blanchard	U.S. National Museum of Natural History					Preserved
Lactura atrolinea	TX	Cameron	Laguna Atascosa	26.276	-97.375	1973-03-03	A&ME Blanchard	U.S. National Museum of Natural History					Preserved
Lactura atrolinea	TX	Brazos	College Station	30.628	-96.334	9/15/??		U.S. National Museum of Natural History					Preserved
Lactura atrolinea	TX	Cameron	Brownsville	25.891	-97.511	1969-11-05	A&ME Blanchard	U.S. National Museum of Natural History					Preserved
Lactura atrolinea	TX	Cameron	Brownsville	25.891	-97.511	1969-11-05	A&ME Blanchard	U.S. National Museum of Natural History					Preserved
Lactura atrolinea	TX	Cameron	Brownsville	25.891	-97.511	1969-11-05	A&ME Blanchard	U.S. National Museum of Natural History					Preserved
Lactura atrolinea	TX	Cameron	Brownsville	25.891	-97.511	1969-11-05	A&ME Blanchard	U.S. National Museum of Natural History					Preserved
Lactura atrolinea	TX	Cameron	Brownsville	25.891	-97.511	1969-11-05	A&ME Blanchard	U.S. National Museum of Natural History					Preserved
Lactura atrolinea	TX	Cameron	Brownsville	25.891	-97.511	1969-11-05	A&ME Blanchard	U.S. National Museum of Natural History					Preserved
Lactura atrolinea	TX	Cameron	Brownsville	25.891	-97.511	1969-11-05	A&ME Blanchard	U.S. National Museum of Natural History					Preserved
Lactura atrolinea	TX	Cameron	Brownsville	25.891	-97.511	1969-11-05	A&ME Blanchard	U.S. National Museum of Natural History					Preserved
Lactura atrolinea	TX	Cameron	Brownsville	25.891	-97.511	1969-11-05	A&ME Blanchard	U.S. National Museum of Natural History					Preserved
Lactura atrolinea	TX	Cameron	Brownsville	25.891	-97.511	1969-11-06	A&ME Blanchard	U.S. National Museum of Natural History					Preserved
Lactura atrolinea	TX	San Patricio	Sinton Welder Wildlife Foundation	28.121	-97.443	1969-03-20	A&ME Blanchard	U.S. National Museum of Natural History					Preserved
Lactura atrolinea	TX	Cameron	Brownsville	25.891	-97.511	1966-04-12	A&ME Blanchard	U.S. National Museum of Natural History					Preserved
Lactura atrolinea	TX	Cameron	Brownsville	25.891	-97.511	1966-04-12	A&ME Blanchard	U.S. National Museum of Natural History					Preserved
Lactura atrolinea	TX	Cameron	Brownsville	25.891	-97.511	1966-04-12	A&ME Blanchard	U.S. National Museum of Natural History					Preserved
Lactura atrolinea	TX	Cameron	Brownsville	25.891	-97.511	1966-04-12	A&ME Blanchard	U.S. National Museum of Natural History					Preserved
Lactura atrolinea	TX	Cameron	Santa Rosa	26.257	-97.825	1966-04-14	A&ME Blanchard	U.S. National Museum of Natural History					Preserved
Lactura atrolinea	TX	Cameron	Santa Rosa	26.257	-97.825	1966-04-14	A&ME Blanchard	U.S. National Museum of Natural History					Preserved
Lactura atrolinea	TX	Cameron	Santa Rosa	26.257	-97.825	1966-04-14	A&ME Blanchard	U.S. National Museum of Natural History					Preserved
Lactura atrolinea	TX	San Patricio	Sinton Welder Wildlife Foundation	28.121	-97.443	1966-04-08	A&ME Blanchard	U.S. National Museum of Natural History					Preserved
Lactura atrolinea	TX	San Patricio	Sinton Welder Wildlife Foundation	28.121	-97.443	1965-05-19	A&ME Blanchard	U.S. National Museum of Natural History					Preserved
Lactura atrolinea	TX	San Patricio	Sinton Welder Wildlife Foundation	28.121	-97.443	1965-05-19	A&ME Blanchard	U.S. National Museum of Natural History					Preserved
Lactura atrolinea	TX	Cameron	Brownsville	25.891	-97.511	1959-03-30	H. Wilhelm	U.S. National Museum of Natural History					Preserved
Lactura atrolinea	TX	Cameron	Brownsville	25.891	-97.511	1959-03-30	H. Wilhelm	U.S. National Museum of Natural History					Preserved
Lactura atrolinea	TX	Cameron	Brownsville	25.891	-97.511	1959-03-26	H. Wilhelm	U.S. National Museum of Natural History					Preserved
Lactura atrolinea	TX	Cameron	Brownsville	25.891	-97.511	1959-03-28	H. Wilhelm	U.S. National Museum of Natural History					Preserved
Lactura atrolinea	TX	Cameron	Brownsville	25.891	-97.511	1959-03-22	H. Wilhelm	U.S. National Museum of Natural History					Preserved
Lactura atrolinea	TX	Cameron	Brownsville	25.891	-97.511	1944-05-05		U.S. National Museum of Natural History					Preserved
Lactura atrolinea	TX	San Patricio	Lake Corpus Christi State Park	28.063	-97.872	1990-09-18	J.D. Hooper	U.S. National Museum of Natural History					Preserved
Lactura atrolinea	TX	Cameron	San Benito	26.178	-97.576	June	P.O. Glick	U.S. National Museum of Natural History					Preserved
Lactura atrolinea	TX	Cameron	San Benito	26.178	-97.576	June	P.O. Glick	U.S. National Museum of Natural History					Preserved
Lactura basistriga	TX	Hidalgo	Bentsen State Park	26.185	-98.379	1987-03-23	D.F.B.	U.S. National Museum of Natural History	CCDB-22940-G03				Preserved	USNMENT907618
Lactura basistriga	TX	Hidalgo	Bentsen State Park	26.185	-98.379	1987-03-23	D.F.B.	U.S. National Museum of Natural History	CCDB-22940-F12				Preserved	USNMENT907615
Lactura basistriga	TX	Hidalgo	Bentsen State Park	26.185	-98.379	1987-03-23	D.F.B.	U.S. National Museum of Natural History					Preserved
Lactura basistriga	TX	Hidalgo	Bentsen State Park	26.185	-98.379	1957-09-27	A.B. Gurney	U.S. National Museum of Natural History					Preserved
Lactura basistriga	TX	Cameron	San Benito	26.178	-97.576	3/16/??		U.S. National Museum of Natural History					Preserved	Cotype
Lactura basistriga	TX	Cameron	San Benito	26.178	-97.576	5/8/??		U.S. National Museum of Natural History					Preserved	Cotype
Lactura basistriga	TX	Cameron	San Benito	26.178	-97.576	5/8/??		U.S. National Museum of Natural History	808873				Preserved	Cotype
Lactura basistriga	TX	Cameron	Brownsville	25.891	-97.511			U.S. National Museum of Natural History	808874				Preserved	Cotype
Lactura basistriga	TX	Cameron	San Benito	26.178	-97.576	9/8/??		U.S. National Museum of Natural History					Preserved	Cotype
Lactura basistriga	TX	Cameron	Brownsville	25.891	-97.511	1968-11-10	A&ME Blanchard	U.S. National Museum of Natural History					Preserved
Lactura basistriga	TX	Cameron	Brownsville	25.891	-97.511	1928-12-17	F.H. Benjamin	U.S. National Museum of Natural History					Preserved
Lactura basistriga	TX	Cameron	Brownsville	25.891	-97.511	1928-05-29	F.H. Benjamin	U.S. National Museum of Natural History					Preserved
Lactura basistriga	TX	Cameron	Brownsville	25.891	-97.511	6/04/??	HS Barber	U.S. National Museum of Natural History					Preserved
Lactura basistriga	TX	Cameron	Brownsville	25.891	-97.511	6/04/??	HS Barber	U.S. National Museum of Natural History					Preserved
Lactura basistriga	TX	Cameron	San Benito	26.178	-97.576	5/8/??		U.S. National Museum of Natural History					Preserved
Lactura basistriga	TX	Cameron	San Benito	26.178	-97.576	5/8/??		U.S. National Museum of Natural History					Preserved
Lactura basistriga	TX	Cameron	San Benito	26.178	-97.576	3/16/??		U.S. National Museum of Natural History					Preserved	Cotype
Lactura basistriga	TX	Cameron	San Benito	26.178	-97.576	3/16/??		U.S. National Museum of Natural History					Preserved	Cotype
Lactura basistriga	TX	Cameron	San Benito	26.178	-97.576	4/01/??		U.S. National Museum of Natural History					Preserved	Cotype
Lactura basistriga	TX	Cameron	Brownsville	25.891	-97.511	1928-05-29	F.H. Benjamin	U.S. National Museum of Natural History					Preserved
Lactura basistriga	TX	Cameron	Brownsville	25.891	-97.511	1928-10-14	F.H. Benjamin	U.S. National Museum of Natural History					Preserved
Lactura basistriga	TX	Cameron	Brownsville	25.891	-97.511	1928-10-14	F.H. Benjamin	U.S. National Museum of Natural History					Preserved
Lactura basistriga	TX	Cameron	Brownsville	25.891	-97.511	1928-05-22	F.H. Benjamin	U.S. National Museum of Natural History					Preserved
Lactura basistriga	TX	Cameron	San Benito	26.178	-97.576	9/8/??		U.S. National Museum of Natural History					Preserved
Lactura basistriga	TX	Cameron	San Benito	26.178	-97.576	9/8/??		U.S. National Museum of Natural History					Preserved
Lactura basistriga	TX	Cameron	San Benito	26.178	-97.576	9/8/??		U.S. National Museum of Natural History					Preserved
Lactura basistriga	TX	Cameron	San Benito	26.178	-97.576	9/8/??		U.S. National Museum of Natural History					Preserved
Lactura basistriga	TX	Cameron	San Benito	26.178	-97.576	9/8/??		U.S. National Museum of Natural History					Preserved
Lactura basistriga	TX	Cameron	San Benito	26.178	-97.576	9/8/??		U.S. National Museum of Natural History					Preserved
Lactura basistriga	TX	Cameron	San Benito	26.178	-97.576	9/8/??		U.S. National Museum of Natural History					Preserved
Lactura basistriga	TX	Cameron	San Benito	26.178	-97.576	9/8/??		U.S. National Museum of Natural History					Preserved
Lactura basistriga	TX	Cameron	San Benito	26.178	-97.576	9/8/??		U.S. National Museum of Natural History					Preserved
Lactura basistriga	TX	Cameron	San Benito	26.178	-97.576	9/8/??		U.S. National Museum of Natural History					Preserved
Lactura basistriga	TX	Cameron	San Benito	26.178	-97.576	9/8/??		U.S. National Museum of Natural History					Preserved
Lactura basistriga	TX	Cameron	San Benito	26.178	-97.576	9/8/??		U.S. National Museum of Natural History					Preserved
Lactura basistriga	TX	Cameron	San Benito	26.178	-97.576	3/16/??		U.S. National Museum of Natural History					Preserved
Lactura basistriga	TX	Cameron	San Benito	26.178	-97.576	3/16/??		U.S. National Museum of Natural History					Preserved
Lactura basistriga	TX	Cameron	San Benito	26.178	-97.576	3/16/??		U.S. National Museum of Natural History					Preserved
Lactura basistriga	TX	Cameron	San Benito	26.178	-97.576	3/16/??		U.S. National Museum of Natural History					Preserved
Lactura basistriga	TX	Cameron	San Benito	26.178	-97.576	3/16/??		U.S. National Museum of Natural History					Preserved
Lactura basistriga	TX	Cameron	San Benito	26.178	-97.576	3/16/??		U.S. National Museum of Natural History					Preserved
Lactura basistriga	TX	Cameron	San Benito	26.178	-97.576	3/16/??		U.S. National Museum of Natural History					Preserved
Lactura basistriga	TX	Cameron	San Benito	26.178	-97.576	3/16/??		U.S. National Museum of Natural History					Preserved
Lactura basistriga	TX	Cameron	San Benito	26.178	-97.576	3/16/??		U.S. National Museum of Natural History					Preserved
Lactura basistriga	TX	Cameron	San Benito	26.178	-97.576	3/16/??		U.S. National Museum of Natural History					Preserved
Lactura basistriga	TX	Cameron	San Benito	26.178	-97.576	3/16/??		U.S. National Museum of Natural History					Preserved
Lactura basistriga	TX	Cameron	San Benito	26.178	-97.576	3/16/??		U.S. National Museum of Natural History					Preserved
Lactura basistriga	TX	Cameron	San Benito	26.178	-97.576	3/16/??		U.S. National Museum of Natural History					Preserved
Lactura basistriga	TX	Cameron	San Benito	26.178	-97.576	3/16/??		U.S. National Museum of Natural History					Preserved
Lactura basistriga	TX	Cameron	San Benito	26.178	-97.576	3/16/??		U.S. National Museum of Natural History					Preserved
Lactura basistriga	TX	Cameron	San Benito	26.178	-97.576	August		U.S. National Museum of Natural History					Preserved
Lactura basistriga	TX	Cameron	San Benito	26.178	-97.576	5/01/??		U.S. National Museum of Natural History					Preserved
Lactura basistriga	TX	Cameron	San Benito	26.178	-97.576	4/24/??		U.S. National Museum of Natural History					Preserved
Lactura basistriga	TX	Cameron	San Benito	26.178	-97.576	5/8/??		U.S. National Museum of Natural History					Preserved
Lactura basistriga	TX	Cameron	San Benito	26.178	-97.576	5/8/??		U.S. National Museum of Natural History					Preserved
Lactura basistriga	TX	Cameron	San Benito	26.178	-97.576	5/8/??		U.S. National Museum of Natural History					Preserved
Lactura basistriga	TX	Cameron	San Benito	26.178	-97.576	5/8/??		U.S. National Museum of Natural History					Preserved
Lactura basistriga	TX	Cameron	San Benito	26.178	-97.576	5/8/??		U.S. National Museum of Natural History					Preserved
Lactura basistriga	TX	Cameron	San Benito	26.178	-97.576	5/8/??		U.S. National Museum of Natural History					Preserved
Lactura basistriga	TX	Cameron	San Benito	26.178	-97.576	5/8/??		U.S. National Museum of Natural History					Preserved
Lactura basistriga	TX	Cameron	San Benito	26.178	-97.576	5/8/??		U.S. National Museum of Natural History					Preserved
Lactura basistriga	TX	Cameron	San Benito	26.178	-97.576	4/1/??		U.S. National Museum of Natural History					Preserved
Lactura basistriga	TX	Cameron	Brownsville	25.891	-97.511	1928-05-28	F.H. Benjamin	U.S. National Museum of Natural History		USNM 32885			Preserved
Lactura basistriga	TX	Cameron	Brownsville	25.891	-97.511	1928-05-29	F.H. Benjamin	U.S. National Museum of Natural History		USNM 76688			Preserved
Lactura basistriga	TX	Cameron	Brownsville	25.884	-97.484	1928-05-29	F.H.Benjamin	U.S. National Museum of Natural History	CCDB-29061-A08	USNM 76682			Preserved
Lactura basistriga	TX	Cameron	Brownsville	25.891	-97.511	1929-03-28	F.H. Benjamin	U.S. National Museum of Natural History		USNM 76683			Preserved
Lactura basistriga	TX	Hidalgo	Santa Ana National Wildlife Refuge	26.073	-98.149	1966-11-18	A.&M.E.Blanchard	U.S. National Museum of Natural History	CCDB-29061-A07	USNM 120255			Preserved	USNMENT01237305
Lactura basistriga	TX	Hidalgo	Santa Ana National Wildlife Refuge	26.073	-98.149	1964-04-11	A.&M.E.Blanchard	U.S. National Museum of Natural History		USNM 120254			Preserved
Lactura basistriga	TX	Hidalgo	Santa Ana National Wildlife Refuge	26.073	-98.149	1966-04-09	A.&M.E.Blanchard	U.S. National Museum of Natural History					Preserved
Lactura basistriga	TX	Hidalgo	Santa Ana National Wildlife Refuge	26.073	-98.149	1966-04-09	A.&M.E.Blanchard	U.S. National Museum of Natural History					Preserved
Lactura basistriga	TX	Hidalgo	Santa Ana National Wildlife Refuge	26.073	-98.149	1971-11-13	A.&M.E.Blanchard	U.S. National Museum of Natural History					Preserved
Lactura basistriga	TX	Hidalgo	Santa Ana National Wildlife Refuge	26.073	-98.149	1970-10-21	A.&M.E.Blanchard	U.S. National Museum of Natural History					Preserved
Lactura basistriga	TX	Hidalgo	Santa Ana National Wildlife Refuge	26.073	-98.149	1964-04-11	A.&M.E.Blanchard	U.S. National Museum of Natural History					Preserved
Lactura basistriga	TX	Hidalgo	Santa Ana National Wildlife Refuge	26.073	-98.149	1964-04-11	A.&M.E.Blanchard	U.S. National Museum of Natural History					Preserved
Lactura basistriga	TX	Hidalgo	Santa Ana National Wildlife Refuge	26.073	-98.149	1964-04-11	A.&M.E.Blanchard	U.S. National Museum of Natural History					Preserved
Lactura basistriga	TX	Hidalgo	Santa Ana National Wildlife Refuge	26.073	-98.149	1964-04-11	A.&M.E.Blanchard	U.S. National Museum of Natural History		USNM 120256			Preserved
Lactura basistriga	TX	Cameron	Brownsville	25.891	-97.511	1964-11-05	A&ME Blanchard	U.S. National Museum of Natural History					Preserved
Lactura basistriga	TX	Cameron	San Benito	26.178	-97.576	9/8/??		U.S. National Museum of Natural History					Preserved
Lactura basistriga	TX	Cameron	San Benito	26.178	-97.576	3/16/??		U.S. National Museum of Natural History					Preserved
Lactura basistriga	TX	Cameron	San Benito	26.178	-97.576	5/8/??		U.S. National Museum of Natural History					Preserved
Lactura subfervens sapeloensis	FL	Highlands	Lake Placid, Archbold Biological Station	27.183	-81.352	1959-03-29	R.W.Hodges	Barcodes of Life	CCDB-19577-H05	Slide 1872			Preserved	USNMENT00831263, Paratype
Lactura subfervens sapeloensis	GA	Camden	Little Cumberland Island	30.9667	-81.4167	1997-03-19	W.E.Steiner et al.	U.S. National Museum of Natural History	CCDB-29061-B03				Preserved	USNMENT01237311, Paratype
Lactura subfervens sapeloensis	GA	Camden	Little Cumberland Island	30.9667	-81.4167	1997-03-19	W.E.Steiner et al.	U.S. National Museum of Natural History	CCDB-29061-G07				Preserved	USNMENT01237375, Paratype
Lactura subfervens sapeloensis	GA	Camden	Little Cumberland Island	30.9667	-81.4167	1997-03-19	W.E.Steiner et al.	U.S. National Museum of Natural History					Preserved	Paratype
Lactura subfervens sapeloensis	FL	Martin		27	80.142	2014-02-05	Jim Vargo	Jim Vargo Collection					Preserved	Paratype
Lactura subfervens sapeloensis	FL	Marion	Hopkins Prairie	29.275	-81.692	2013-03-18	Jim Vargo	Jim Vargo Collection					Preserved	Paratype
Lactura subfervens sapeloensis	FL	Marion	Hopkins Prairie	29.275	-81.692	2013-03-18	Jim Vargo	Jim Vargo Collection					Preserved	Paratype
Lactura subfervens	OK	Roger Mills		35.617	-99.816	2016-07-01	Jim Vargo	Jim Vargo Collection					Preserved
Lactura subfervens sapeloensis	FL	Highlands	Archbold Biological Station	27.183	-81.352	1968-04-04	S.W. Frost	Frost Entomological Museum	PSUC_FEM_185713				Preserved
Lactura subfervens sapeloensis	FL	Highlands	Archbold Biological Station	27.183	-81.352	1967-03-16	S.W. Frost	Frost Entomological Museum	PSUC_FEM_185714				Preserved
Lactura subfervens sapeloensis	FL	Highlands	Archbold Biological Station	27.183	-81.352	1962-02-03	S.W. Frost	Frost Entomological Museum	PSUC_FEM_185715				Preserved
Lactura subfervens sapeloensis	FL	Highlands	Archbold Biological Station	27.183	-81.352	1964-03-07	S.W. Frost	Frost Entomological Museum	PSUC_FEM_185716				Preserved
Lactura subfervens sapeloensis	FL	Highlands	Archbold Biological Station	27.183	-81.352	1959-04-01	S.W. Frost	Frost Entomological Museum	PSUC_FEM_185717				Preserved
Lactura subfervens sapeloensis	FL	Highlands	Archbold Biological Station	27.183	-81.352	1966-04-15	S.W. Frost	Frost Entomological Museum	PSUC_FEM_185718				Preserved
Lactura subfervens sapeloensis	FL	Highlands	Archbold Biological Station	27.183	-81.352	1966-03-12	S.W. Frost	Frost Entomological Museum	PSUC_FEM_185719				Preserved
Lactura subfervens sapeloensis	FL	Highlands	Archbold Biological Station	27.183	-81.352	1970-03-18	S.W. Frost	Frost Entomological Museum	PSUC_FEM_185720				Preserved
Lactura subfervens sapeloensis	FL	Highlands	Archbold Biological Station	27.183	-81.352	1967-03-27	S.W. Frost	Frost Entomological Museum	PSUC_FEM_185721				Preserved
Lactura subfervens sapeloensis	FL	Highlands	Archbold Biological Station	27.183	-81.352	1972-03-22	S.W. Frost	Frost Entomological Museum	PSUC_FEM_185722				Preserved
Lactura subfervens sapeloensis	FL	Highlands	Archbold Biological Station	27.183	-81.352	1963-03-04	S.W. Frost	Frost Entomological Museum	PSUC_FEM_185723				Preserved
Lactura pupula	FL	Highlands	Archbold Biological Station	27.183	-81.352	1965-04-23	S.W. Frost	Frost Entomological Museum	PSUC_FEM_185710				Preserved
Lactura pupula	FL	Highlands	Archbold Biological Station	27.183	-81.352	1964-04-08	S.W. Frost	Frost Entomological Museum	PSUC_FEM_185711				Preserved
Lactura pupula	FL	Highlands	Archbold Biological Station	27.183	-81.352	1966-05-01	S.W. Frost	Frost Entomological Museum	PSUC_FEM_185712				Preserved
Lactura pupula	KS	Crawford	4E Frontenac	37.454	-94.694	2008-08-13	G.A. Salsbury	Kansas State University					Preserved
Lactura pupula	KS	Crawford	Frontenac	37.454	-94.694	2008-08-01	G.A. Salsbury	Kansas State University					Preserved
Lactura subfervens	TX	Fayette	J. Urban's Farm, 8611 FM2145	30.13	-97.068	2007-03-20	J. Metlevski	Kansas State University					Preserved
Lactura subfervens	TX	Fayette	J. Urban's Farm, 8611 FM2145	30.13	-97.068	2007-03-20	J. Metlevski	Kansas State University					Preserved
Lactura subfervens	TX	Fayette	J. Urban's Farm, 8611 FM2145	30.13	-97.068	2007-03-20	J. Metlevski	Kansas State University					Preserved
Lactura subfervens	TX	Fayette	J. Urban's Farm, 8611 FM2145	30.13	-97.068	2007-03-20	J. Metlevski	Kansas State University					Preserved
Lactura subfervens	TX	Fayette	J. Urban's Farm, 8611 FM2145	30.13	-97.068	2007-03-20	J. Metlevski	Kansas State University					Preserved
Lactura subfervens	TX	Fayette	J. Urban's Farm, 8611 FM2145	30.13	-97.068	2007-03-20	J. Metlevski	Kansas State University					Preserved
Lactura subfervens	TX	Fayette	J. Urban's Farm, 8611 FM2145	30.13	-97.068	2007-03-20	J. Metlevski	Kansas State University					Preserved
Lactura subfervens	KS	Crawford	Frontenac	37.454	-94.694	2008-07-13	G.A. Salsbury	Kansas State University					Preserved
Lactura subfervens	KS	Crawford	Frontenac	37.454	-94.694	2008-07-01	G.A. Salsbury	Kansas State University					Preserved
Lactura nalli	TX	Starr	Falcon Heights	26.5337	-99.1059	2014-03-29	Berry Nall	University of Connecticut	BBN14#06c, DLW-000569	TAM-2017-013			Preserved	Paratype
Lactura nalli	TX	Starr	Falcon Heights	26.5337	-99.1059	2014-03-30	Berry Nall	University of Connecticut	DLW-000486	TAM-2017-014		Sideroxylon celastrinum	Preserved	Paratype
Lactura nalli	TX	Starr	Falcon Heights	26.5585	-99.122	2018-03-05	Berry Nall	U.S. National Museum of Natural History					Preserved	Holotype
Lactura nalli	TX	Starr	Falcon Heights	26.5585	-99.122	2018-03-06	Berry Nall	University of Connecticut					Preserved
Lactura nalli	TX	Starr	Falcon Heights	26.5585	-99.122	2018-02-27	Berry Nall	University of Connecticut	BBN18#07				Preserved
Lactura nalli	TX	Starr	Falcon Heights	26.5585	-99.122	2018-03-18	Berry Nall	University of Connecticut					Preserved	Paratype
Lactura nalli	TX	Starr	Falcon Heights	26.5585	-99.122	2018-03-18	Berry Nall	University of Connecticut					Preserved	Paratype
Lactura nalli	TX	Starr	Falcon Heights	26.5585	-99.122	2018-02-25	Berry Nall	University of Connecticut	BBN18#01				Preserved	Paratype
Lactura nalli	TX	Starr	Falcon Heights	26.5585	-99.122	2018-03-02	Berry Nall	University of Connecticut	BBN18#05				Preserved	Paratype
Lactura nalli	TX	Starr	Falcon Heights	26.5585	-99.122	2018-02-26	Berry Nall	University of Connecticut					Preserved	Paratype
Lactura nalli	TX	Starr	Falcon Heights	26.5585	-99.122	2018-03-05	Berry Nall	University of Connecticut					Preserved	Paratype
Lactura nalli	TX	Starr	Falcon Heights	26.5585	-99.122	2018-03-05	Berry Nall	University of Connecticut					Preserved	Paratype
Lactura nalli	TX	Starr	Falcon Heights	26.5585	-99.122	2018-03-19	Berry Nall	University of Connecticut					Preserved	Paratype
Lactura nalli	TX	Starr	Falcon Heights	26.5585	-99.122	2018-03-01	Berry Nall	University of Connecticut					Preserved	Paratype
Lactura nalli	TX	Starr	Falcon Heights	26.5585	-99.122	2018-03-05	Berry Nall	University of Connecticut					Preserved	Paratype
Lactura nalli	TX	Starr	Falcon Heights	26.5585	-99.122	2018-03-05	Berry Nall	University of Connecticut	BBN18#06				Preserved	Paratype
Lactura nalli	TX	Starr	Falcon Lake	26.559	99.125	2018-03-19	Jim Vargo	U.S. National Museum of Natural History					Preserved	Paratype
Lactura nalli	TX	Starr	Falcon Lake	26.559	99.125	2018-03-19	Jim Vargo	U.S. National Museum of Natural History					Preserved	Paratype
Lactura nalli	TX	Starr	Falcon Lake	26.559	99.125	2018-03-19	Jim Vargo	U.S. National Museum of Natural History					Preserved	Paratype
Lactura nalli	TX	Starr	Falcon Lake	26.559	99.125	2018-03-19	Jim Vargo	Texas A&M University					Preserved	Paratype
Lactura nalli	TX	Starr	Falcon Lake	26.559	99.125	2018-03-19	Jim Vargo	Texas A&M University					Preserved	Paratype
Lactura nalli	TX	Starr	Falcon Lake	26.559	99.125	2018-03-19	Jim Vargo	Texas A&M University					Preserved	Paratype
Lactura nalli	TX	Starr	Falcon Lake	26.559	99.125	2018-03-19	Jim Vargo	University of Connecticut					Preserved	Paratype
Lactura nalli	TX	Starr	Falcon Lake	26.559	99.125	2018-03-19	Jim Vargo	University of Connecticut					Preserved	Paratype
Lactura nalli	TX	Starr	Falcon Lake	26.559	99.125	2018-03-19	Jim Vargo	University of Connecticut					Preserved	Paratype
Lactura nalli	TX	Starr	Falcon Lake	26.559	99.125	2018-03-19	Jim Vargo	University of Connecticut					Preserved	Paratype
Lactura nalli	TX	Starr	Falcon Lake	26.559	99.125	2018-03-19	Jim Vargo	University of Connecticut					Preserved	Paratype
Lactura nalli	TX	Starr	Falcon Lake	26.559	99.125	2018-03-19	Jim Vargo	University of Connecticut					Preserved	Paratype
Lactura nalli	TX	Starr	Falcon Heights	26.5585	-99.122	2014-03-30	Berry Nall	University of Connecticut	BBN14#06a, TAM0011				Preserved	ex ova
Lactura subfervens sapeloensis	GA	McIntosh	Sapelo Island, Lighthouse	31.392	-81.286	2015-07-17	Lance Durden	College of Charleston	BGSGA05096					Paratype
Lactura subfervens sapeloensis	GA	McIntosh	Sapelo Island, Nannygoat Beach dunes	31.39	-81.265	2012-05-10	Lance Durden	College of Charleston	BGSGA02307					Paratype
Lactura subfervens sapeloensis	GA	McIntosh	Sapelo Island, Old Beach Rd.	31.4064	-81.259	2014-05-21	John Hyatt	College of Charleston	BGSGA02318					Paratype
Lactura subfervens sapeloensis	GA	McIntosh	Sapelo Island, Lighthouse Rd., salt marsh edge habitat	31.391	-81.282	2016-03-11	James Adams & Brian Scholtens	College of Charleston	BGSGA02636					Paratype
Lactura subfervens sapeloensis	GA	McIntosh	Sapelo Island, Lighthouse Rd., salt marsh edge habitat	31.391	-81.282	2016-03-11	James Adams & Brian Scholtens	College of Charleston	BGSGA02637					Paratype
Lactura subfervens sapeloensis	GA	McIntosh	Sapelo Island, Lighthouse Rd., salt marsh edge habitat	31.391	-81.282	2016-03-11	James Adams & Brian Scholtens	College of Charleston	BGSGA02638					Paratype
Lactura subfervens sapeloensis	GA	McIntosh	Sapelo Island, Lighthouse Rd., salt marsh edge habitat	31.391	-81.282	2016-03-11	James Adams & Brian Scholtens	College of Charleston	BGSGA02639					Paratype
Lactura subfervens sapeloensis	GA	McIntosh	Sapelo Island, trailer opening	31.399	-81.281	2016-03-10	Brian Scholtens	College of Charleston	BGSGA02640					Paratype
Lactura subfervens sapeloensis	GA	McIntosh	Sapelo Island, dune ca. bridge	31.3917	-81.2685	2016-03-11	Brian Scholtens	College of Charleston	BGSGA02641					Paratype
Lactura subfervens sapeloensis	GA	McIntosh	Sapelo Island, Nannygoat Beach dunes	31.39	-81.265	2012-03-10	Brian Scholtens	College of Charleston	BGSGA02642					Paratype
Lactura subfervens sapeloensis	GA	McIntosh	Sapelo Island, Lighthouse Rd., salt marsh edge habitat	31.391	-81.282	2016-03-11	James Adams & Brian Scholtens	James Adams Collection						Paratype
Lactura subfervens sapeloensis	GA	McIntosh	Sapelo Island, Lighthouse Rd., salt marsh edge habitat	31.391	-81.282	2016-03-11	James Adams & Brian Scholtens	James Adams Collection						Paratype
Lactura subfervens sapeloensis	GA	McIntosh	Sapelo Island, Lighthouse Rd., salt marsh edge habitat	31.391	-81.282	2016-03-11	James Adams & Brian Scholtens	James Adams Collection						Paratype
Lactura subfervens sapeloensis	GA	McIntosh	Sapelo Island, Lighthouse Rd., salt marsh edge habitat	31.391	-81.282	2016-03-11	James Adams & Brian Scholtens	James Adams Collection						Paratype
Lactura subfervens sapeloensis	GA	McIntosh	Sapelo Island, Lighthouse Rd., salt marsh edge habitat	31.391	-81.282	2016-03-11	James Adams & Brian Scholtens	James Adams Collection						Paratype
Lactura subfervens sapeloensis	GA	McIntosh	Sapelo Island, beach habitat, end of Beach Rd.	31.39	-81.265	2016-03-10	James Adams & Brian Scholtens	James Adams Collection						Paratype
Lactura subfervens sapeloensis	GA	McIntosh	Sapelo Island, beach habitat, end of Beach Rd.	31.39	-81.265	2017-03-08	James Adams & Brian Scholtens	James Adams Collection						Paratype
Lactura subfervens sapeloensis	GA	McIntosh	Sapelo Island, beach habitat, end of Beach Rd.	31.39	-81.265	2017-03-08	James Adams & Brian Scholtens	James Adams Collection						Paratype
Lactura subfervens sapeloensis	GA	McIntosh	Sapelo Island, near UGA dorms	31.398	-81.28	2016-03-12	James Adams	James Adams Collection						Paratype
